# Supplementary material for: Mechanisms of feedback inhibition and sequential firing of active sites in plant aspartate transcarbamoylase
Source: Nat Commun. 2021 Feb 11;12:947. doi: 10.1038/s41467-021-21165-9 (PMC7878868; doi:10.1038/s41467-021-21165-9)
Supplement: Supplementary file 4 — Source Data [file 41467_2021_21165_MOESM4_ESM.xlsx]

## Sheet: Figure 1
Figure 1c,1d,1e,1f,1g
	Figure 1c										Figure 1d																							Figure 1e							Figure 1f
			Actin (Reference) primer efficiency = 100% (factor 2)		ATC primer efficiency = 111% (factor 2.11)
			2		2.11						Final Figure																														Col-0	PAR	Parameter	Col 1	Col 2	Col 3	Col 4	Col 5	Col 6
	Experiment	Genotype	technical replicates	Ct Mean	technical replicates	Ct Mean	rel to actin	Mean	Normalized																										Fresh weight (g)							0	ETR 1	0	0	0	0	0	0
	1	Col-0 1	21.4625	21.4676	26.1834	26.1899	0.00933311	0.00932131	0.89787																										Col-0	atc-1	atc-2	ATC-Ox1	ATC-Ox2			1	ETR 2	0	0	0	0	0	0
			21.4727		26.1963		0.00930951																												2.722	0.411	0.111	3.4003	3.0901			21	ETR 3	5.48	4.84	4.87778	3.58	4.8	4.75
		Col-0 2	22.1089	22.218	26.0851	26.5963	0.0157217	0.0121228	1.16772																Plant	atc-1	atc-2	ATC-Ox1	ATC-Ox2						2.9584	0.5308	0.15308	2.9185	3.8082			41	ETR 4	10.58	8.39	9.02222	7.95	8.21	8.12
			22.3271		27.1075		0.00852393																		Measures	50.472	2.262	260.454	370.914						2.3253	0.52681	0.152681	3.7168	3.6587			76	ETR 5	18.6	14.42	15.2778	12.89	13.51	13.48
		Col-0 3	22.2081	22.3605	26.8011	27.0108	0.00721353	0.00970061	0.934406																	17.415	6.013	259.945	248.569						2.8722	0.45104	0.145104	3.39383	3.2145			134	ETR 6	30.54	22.92	23.0889	18.51	20.04	19.99
			22.5129		27.2205		0.0121877																			44.905	9.07	354.443	238.656						2.5331	0.6719	0.21719	3.4622	3.718			205	ETR 7	45.09	34.1	32.3667	25.54	28.23	28.7
	2	Col-0 4	22.0391	22.1808	26.9131	27.0568	0.00807212	0.00799977	0.934396																	47.066	6.443	283.961	158.842						2.9722	0.6612	0.182	3.1	2.9712			249	ETR 8	54	43	42.0444	33.65	36.45	36.81
			22.3225		27.2004		0.00792743																			8.632	3.632								2.851	0.5841	0.1772	2.93	3.55			298	ETR 9	61.47	51.92	50.8333	41.79	46.28	45.85
		Col-0 5	22.1408	22.136	26.7085	26.7993	0.0100911	0.00942179	1.10049																Mean	33.698	5.484	289.701	254.245						2.5411	0.475	0.154	2.9881	3.318			371	ETR 10	69.48	59.31	57.9444	49.54	54.15	54.15
			22.1311		26.8901		0.00875247																		SD	19.2296	2.63961	44.5918	87.5378						2.681	0.521	0.1433	3.512	3.53			456	ETR 11	81.29	65.91	68.0556	57.48	64.31	61.02
		Col-0 6	22.1321	22.1355	26.9312	26.9719	0.00849397	0.00826276	0.965114																										2.88	0.501	0.152	3.22	3.622			581	ETR 12	84.47	68.91	78.0778	68.94	72.96	67.74
			22.1389		27.0125		0.00803155																												2.7811							726	ETR 13	93.42	70.59	74.7	73.62	74.13	68.99
	3	Col-0 7	23.2914	23.3259	27.6491	27.7298	0.0110991	0.0107105	1.10451
			23.3604		27.8104		0.0103219																																		atc-1	PAR	Parameter	atc-1.1	atc-1.2	atc-1.3	atc-1.4	atc-1.5	atc-1.6
		Col-0 8	21.482	21.5461	26.1914	26.2459	0.00940383	0.0094392	0.973405																																	0	Y(II) 1	0	0	0	0	0	0
			21.6102		26.3004		0.00947456																												Col-0	atc-1	atc-2	ATC-Ox1	ATC-Ox2			1	Y(II) 2	0	0	0	0	0	0
		Col-0 9	23.7147	23.778	28.2716	28.3917	0.00935102	0.00894159	0.922089																									Mean	2.73795	0.533385	0.158755	3.26417	3.44807			21	Y(II) 3	2.45	2.93	2.86667	2.77	2.27	2.02
			23.8413		28.5118		0.00853216																											SD	0.202683	0.0846659	0.0281628	0.274292	0.283097			41	Y(II) 4	3.34	4.52	4.93333	4.49	3.71	3.43
	1	atc-1 1	22.6963	22.6378	30.0377	29.8233	0.00123469	0.00140149	0.134998																									SE	0.0582674	0.0253998	0.00844884	0.0822877	0.0849291			76	Y(II) 5	4.1	6.48	7.8	7.12	5.91	5.14
			22.5793		29.6088		0.00156829																											p-Value	0.5	2.87898e-18	4.56315e-20	3.69194e-05	1.14175e-06			134	Y(II) 6	3.45	8.42	11.3444	10.32	8.36	7.18
		atc-1 2	22.1503	22.396	29.1024	29.3212	0.00170024	0.00171208	0.164915																									t-test		***	***	***	***			205	Y(II) 7	3.87	10.8	15.4778	14.89	11.59	9.57
			22.6417		29.54		0.00172393																																			249	Y(II) 8	4.37	14.11	20.5	18.46	14	11.88
		atc-1 3	22.5631	22.5232	29.4813	29.5446	0.00170569	0.00158695	0.152862																																	298	Y(II) 9	3.69	16.57	26.3	21.45	17.51	14.43
			22.4832		29.6079		0.00146821																																			371	Y(II) 10	3.55	19.95	29.7111	22.99	19.75	16.91
	2	atc-1 4	23.2241	23.3725	30.1033	30.1083	0.00169504	0.00188088	0.219691																																	456	Y(II) 11	4	21.63	35.0667	24.36	22.24	17.85
			23.5208		30.1132		0.00206671																																			581	Y(II) 12	4.05	22.15	35.1444	22.25	24.2	17.66
		atc-1 5	22.3004	22.3417	30.1977	30.2119	0.000832691	0.000847991	0.0990477		BLOT1																															726	Y(II) 13	4.73	21.1	35.3556	19.73	23.19	17.59
			22.383		30.2261		0.000863291				unmerged + marker				CBB loading control
		atc-1 6	22.502	22.5365	29.3647	29.1875	0.0017838	0.00211083	0.246551																																atc-2	PAR	Parameter	atc-2.1	atc-2.2	atc-2.3	atc-2.4	atc-2.5	atc-2.6
			22.571		29.0104		0.00243787																																			0	Y(II) 1	0	0	0	0	0	0
	3	atc-1 7	23.2141	23.3611	30.6131	30.7541	0.0011504	0.00114652	0.118233																		Lane	Plant	Vol. %	Volume	Height	Area										1	Y(II) 2	0	0	0	0	0	0
			23.5081		30.8951		0.00114263																				1	ATC-Ox2	370.914	66884593	63488	5476										21	Y(II) 3	2.83	2.07	2.45556	2.19	2.16	2.93
		atc-1 8	24.1515	24.2305	31.5084	31.6538	0.00112906	0.00107143	0.11049																		2	ATC-Ox1	260.454	46965972	50240	6216										41	Y(II) 4	4.17	3.24	4.24444	3.64	3.89	4.72
			24.3095		31.7992		0.0010138																				3	atc-2	2.262	407940	2081	5846										76	Y(II) 5	6.32	5.04	6.67778	5.35	6.49	7.51
		atc-1 9	23.8141	23.9582	30.4103	30.6909	0.00202874	0.00182904	0.188617																		4	atc-1	50.472	9101376	14194	5846										134	Y(II) 6	8.48	6.21	9.26667	7.41	9.09	10.41
			24.1023		30.9715		0.00162933																				5	Col-0	100	18032369	29875	7696										205	Y(II) 7	10.79	7.71	13.1889	10.47	12.85	13.7
	1	atc-2 1	22.4693	22.5392	30.0599	30.0786	0.00103764	0.00107472	0.103522																																	249	Y(II) 8	13.24	10.01	16.2667	13.29	15.8	16.14
			22.6091		30.0972		0.0011118																																			298	Y(II) 9	15.6	11.87	20.1778	16.23	18.03	19.62
		atc-2 2	22.0063	22.2116	29.7213	29.7831	0.000969274	0.00107207	0.103267																																	371	Y(II) 10	17.8	12.67	22.7778	18.57	20.29	22.15
			22.417		29.8449		0.00117487																																			456	Y(II) 11	18.6	15.17	26.3333	20.74	21.74	23.41
		atc-2 3	22.6101	22.6566	29.9713	29.9921	0.00122219	0.00124298	0.119729																																	581	Y(II) 12	20.16	16.81	28.4111	22.29	22.02	24.09
			22.703		30.0128		0.00126376																																			726	Y(II) 13	18.48	12.52	30.3667	21.19	19.5	22.61
	2	atc-2 4	22.2242	22.2666	30.0881	30.0966	0.000857272	0.00087751	0.102496
			22.309		30.105		0.000897748				BLOT2																														ATC-Ox1	PAR	Parameter	ATC-Ox1_1	ATC-Ox1_2	ATC-Ox1_3	ATC-Ox1_4	ATC-Ox1_5	ATC-Ox1_6
		atc-2 5	22.5119	22.5214	29.9131	29.9695	0.00119256	0.00115161	0.134511		unmerged + marker				CBB loading control																											0	Y(II) 1	0	0	0	0	0	0
			22.5308		30.0259		0.00111066																																			1	Y(II) 2	0	0	0	0	0	0
		atc-2 6	22.231	22.3265	30.107	30.162	0.000849215	0.000871116	0.101749																																	21	Y(II) 3	5.22	4.71	4.7	4.49	5.406	5.16
			22.422		30.217		0.000893017																																			41	Y(II) 4	9.2	8.17	8.15556	7.77	9.095	8.655
	3	atc-2 7	21.7994	22.4543	29.817	30.0192	0.000781892	0.00110754	0.114214																		Lane	Plant	Vol. %	Volume	Height	Area										76	Y(II) 5	15.91	14.11	14.2778	13.18	15.096	13.95
			23.1091		30.2213		0.00143319																				1	Col-0	100	88465474	65535	9936										134	Y(II) 6	25.54	21.68	31.6244	28.728	22.678	19.83
		atc-2 8	22.415	22.4582	30.8228	30.9164	0.000565325	0.000543611	0.0560592																		2	atc-1	17.415	15406414	13972	8856										205	Y(II) 7	36.99	31.91	44.2867	40.908	32.215	27.525
			22.5014		31.01		0.000521897																				3	atc-2	6.013	5319155	2188	10260										249	Y(II) 8	47.08	38.91	54.2111	52.472	42.704	34.35
		atc-2 9	23.1269	23.3187	31.8914	32.1463	0.000416951	0.000394323	0.040664																																	298	Y(II) 9	57.51	49.6	63.0311	63	52.275	45.615
			23.5104		32.4013		0.000371695																																			371	Y(II) 10	65.46	55.59	70.4356	72.604	62.764	53.61
	1	ATC-Ox1 1	22.1902	22.2197	23.3588	23.4753	0.127365	0.119432	11.5042																																	456	Y(II) 11	76.33	73.15	72.94	78.526	71.451	67.125
			22.2492		23.5918		0.111499																																			581	Y(II) 12	80.09	76.4	81.4644	83.566	81.073	79.365
		ATC-Ox1 2	22.6842	22.7405	23.8063	23.701	0.128426	0.145461	14.0115																																	726	Y(II) 13	87.02	83.8	76.5489	79.464	84.949	80.295
			22.7968		23.5957		0.162496
		ATC-Ox1 3	22.2975	22.246	23.7163	23.8445	0.105059	0.0929165	8.95013																																ATC-Ox2	PAR	Parameter	atOex2_1	atOex2_2	atOex2_3	atOex2_4	atOex2_5	atOex2_6
			22.1945		23.9727		0.0807735																																			0	Y(II) 1	0	0	0	0	0	0
	2	ATC-Ox1 4	21.2216	21.2646	22.3601	22.4313	0.137197	0.134071	15.6598		BLOT3																Lane	Plant	Vol. %	Volume	Height	Area										1	Y(II) 2	0	0	0	0	0	0
			21.3076		22.5024		0.130944				unmerged + marker				CBB loading control												1	Col-0#1	140.943	295986129	65535	42940										21	Y(II) 3	4.2	4.36	3.97778	3.63	2.97	2.67
		ATC-Ox1 5	22.7102	22.8637	23.7108	23.8161	0.140431	0.14444	16.871																		2	Col-0#2	100	210004369	65535	39550										41	Y(II) 4	7.1	7.1	6.91111	6.2	5.24	4.88
			23.0171		23.9213		0.148449																				3	atc-1	52.536	110327086	52873	35030										76	Y(II) 5	11.64	11.66	11.5889	10.3	8.85	8.63
		ATC-Ox1 6	22.1041	22.2073	23.4102	23.5061	0.115472	0.115468	13.487																		4	atc-2	10.611	22283375	6724	33900										134	Y(II) 6	17.48	16.77	17.6222	15.88	13.36	13.64
			22.3105		23.6019		0.115464																				5	ATC-Ox1	304.117	638658620	65535	41810										205	Y(II) 7	23.98	23.41	25.7778	22.16	18.08	19.64
	3	ATC-Ox1 7	21.4714	21.5464	22.9814	23.0428	0.102581	0.103219	10.6444																		6	ATC-Ox2	290.808	610709238	65535	50398										249	Y(II) 8	31.32	30.16	32.6	28.09	23.97	24.31
			21.6215		23.1042		0.103858																																			298	Y(II) 9	39.07	37.74	42.3444	35.19	29.92	28.01
		ATC-Ox1 8	23.8415	23.9178	24.5451	24.7481	0.164991	0.150218	15.4911																		Lane	Plant	Vol. %	Volume	Height	Area										371	Y(II) 10	49.04	45.5	51	41.48	36.8	32.73
			23.9941		24.9511		0.135446																				1	Col-0#1	100	295986129	65535	42940										456	Y(II) 11	59.98	54.36	57.1889	51.33	43.24	36.07
		ATC-Ox1 9	22.9131	23.0086	23.8511	23.876	0.145561	0.152833	15.7607																		2	Col-0#2	70.951	210004369	65535	39550										581	Y(II) 12	64.31	65.65	67.2445	56.2	49.58	38.71
			23.1041		23.9008		0.160105																				3	atc-1	37.274	110327086	52873	35030										726	Y(II) 13	75.99	72.73	71.2889	58.8	51.1	38.61
	1	ATC-Ox2 1	22.1232	22.2888	23.0602	23.1257	0.151965	0.162669	15.669																		4	atc-2	7.529	22283375	6724	33900
			22.4544		23.1911		0.173372																				5	ATC-Ox1	215.773	638658620	65535	41810									Electron transport rate - Mean						Electron transport rate - SD
		ATC-Ox2 2	22.5801	22.6559	23.0005	23.1273	0.218086	0.209268	20.1576																		6	ATC-Ox2	206.33	610709238	65535	50398									PAR	Col-0	atc-1	atc-2	ATC-Ox1	ATC-Ox2	PAR	Col-0	atc-1
			22.7316		23.254		0.20045																																		0	0	0	0	0	0	0	0	0
		ATC-Ox2 3	22.6704	22.6402	23.2209	23.519	0.196942	0.158972	15.3129																																1	0	0	0	0	0	1	0	0
			22.61		23.8172		0.121002				BLOT4																														21	4.65315	2.66083	2.39505	4.52267	3.96707	21	0.470576	0.525263
	2	ATC-Ox2 4	23.0951	23.2066	24.0141	24.158	0.146205	0.141923	16.577		unmerged + marker				CBB loading control																										41	8.26269	4.30292	4.01131	7.76421	6.80283	41	0.901151	0.912214
			23.318		24.3019		0.137641																																		76	14.3906	6.58	6.39798	12.8686	11.319	76	2.40762	1.85998
		ATC-Ox2 5	22.7811	22.8441	23.8102	23.856	0.13695	0.138266	16.1498																																134	20.4082	9.0818	8.95242	21.0925	17.0866	134	3.98604	3.44558
			22.9071		23.9017		0.139581																				Lane	Plant	Vol. %	Volume	Height	Area									205	28.9272	12.2797	12.1181	30.1526	23.9698	205	6.53932	5.00503
		ATC-Ox2 6	23.0516	23.1845	24.7101	24.7846	0.0843645	0.0875592	10.2272																		1	Col-0	100	144511944	45141	18125									249	36.7379	15.4412	14.8852	38.4111	30.3709	249	7.55377	6.55074
			23.3174		24.8591		0.0907538																				2	atc-1	47.066	68016068	24506	17875									298	41.4169	18.4275	17.7416	47.6518	37.5304	298	15.3311	8.17055
	3	ATC-Ox2 7	21.9104	22.0357	22.9818	23.0416	0.139023	0.145147	14.9681																		3	atc-2	6.443	9311074	5367	18500									371	53.2479	20.7064	19.6989	56.0674	45.04	371	7.7739	8.98938
			22.161		23.1014		0.151271																				4	ATC-Ox1	354.443	512212872	64512	21750									456	61.7871	23.4171	21.4921	65.7083	53.2172	456	8.37581	11.0674
		ATC-Ox2 8	22.4101	22.5506	23.0141	23.2362	0.19189	0.179614	18.5224																		5	ATC-Ox2	238.656	344886244	63361	19875									581	68.9773	24.1306	22.4165	74.4369	59.8595	581	7.27134	11.6966
			22.691		23.4582		0.167337																																		726	72.5417	23.2132	20.3215	77.2694	64.1181	726	8.21313	11.4843
		ATC-Ox2 9	21.8225	21.9269	23.1743	23.2872	0.113291	0.111956	11.5453
			22.0314		23.4002		0.110621
		Col-0	atc-1	atc-2	ATC-Ox1	ATC-Ox2
	Mean	0.00954671	0.00150969	0.000926164	0.128673	0.148375
	SD	0.00125001	0.000421543	0.000287674	0.0217763	0.0356714
	SEM	0.000416669	0.000140514	9.58913e-05	0.00725877	0.0118905					BLOT5
	Normalized mean	1	0.158137	0.097014	13.4783	15.542					unmerged + marker				CBB loading control
	Normalized SD	0.0975852	0.0505988	0.0300069	2.69533	3.08594
	Normalized SEM	0.0325284	0.0168663	0.0100023	0.898443	1.02865
	p-Value	0.5	5.72179e-14	5.93022e-15	1.05593e-10	1.01584e-10
	t-test vs Col-0		***	***	***	***																					Lane	Plant	Vol. %	Volume	Height	Area
																											1	Col-0	100	126401370	44502	14415
																											2	atc-1	8.632	10910402	2682	14322
																											3	atc-2	3.632	4590729	1586	12183
																											4	ATC-Ox1	283.961	358929995	65535	16926
																											5	ATC-Ox2	158.842	200777914	65535	16089
[truncated: 11 more columns]

## Sheet: Figure 2
Figure 2b, 2c
	Figure 2b. SEC-MALS analysis					Figure 2c. Immunoblot and molecular weight estimation
	Elution (mL)	Relative refractive index	Elution (mL)	MW (Da)
	5.99975	0.000193606	14.0313	102528
	6.00765	0.000168584	14.0397	102464
	6.01554	0.00016155	14.0481	102385
	6.02344	0.000154516	14.0565	102342
	6.03133	0.000141977	14.065	102352
	6.03923	0.000118926	14.0734	102334
	6.04712	0.000116384	14.0818	102315
	6.05502	0.000110927	14.0902	102322
	6.06291	0.00010547	14.0986	102368
	6.07081	7.6349e-05	14.107	102483
	6.0787	6.36584e-05	14.1155	102557
	6.0866	5.58613e-05	14.1239	102588
	6.09449	4.80645e-05	14.1323	102631
	6.10239	3.4907e-05	14.1407	102722
	6.11028	2.46992e-05	14.1491	102782
	6.11817	2.44304e-05	14.1576	102840
	6.12607	1.9145e-05	14.166	102928		Marker	Marker (kDa)	log (MW)	distance	Rf
	6.13396	1.38598e-05	14.1744	103068		1	100	2	12.605	0.0269341
	6.14186	-9.17991e-06	14.1828	103172		2	70	1.8451	53.652	0.114642
	6.14975	-2.85055e-05	14.1912	103266		3	55	1.74036	102.745	0.219543
	6.15765	-3.32591e-05	14.1996	103394		4	40	1.60206	162.52	0.347269
	6.16554	-3.80603e-05	14.2081	103511		5	35	1.54407	236.4	0.505135
	6.17344	-4.28613e-05	14.2165	103633		6	25	1.39794	294.558	0.629406
	6.18133	-5.93905e-05	14.2249	103755		7	15	1.17609	418.601	0.894458
	6.18923	-6.45758e-05	14.2333	103879		gel front			467.994	1
	6.19712	-6.97613e-05	14.2417	104029		Protein
	6.20502	-0.000102854	14.2501	104181		recombinant	37.9821	1.57958	186.436	0.398373
	6.21291	-0.000118334	14.2586	104333		native	36.0131	1.55646	197.59	0.422206
	6.22081	-0.000131226	14.267	104466		regression line	log(MW)= -0.970 * Rf + 1.966
	6.2287	-0.000127209	14.2754	104594
	6.2366	-0.000132218	14.2838	104708
	6.24449	-0.000137228	14.2922	104778
	6.25239	-0.000146253	14.3006	104790
	6.26028	-0.000151648	14.3091	104841
	6.26818	-0.000157042	14.3175	104945
	6.27607	-0.000198725	14.3259	105067
	6.28397	-0.000218398	14.3343	105147
	6.29186	-0.000231491	14.3427	105185
	6.29976	-0.000226912	14.3512	105329
	6.30765	-0.000223996	14.3596	105476
	6.31555	-0.000225284	14.368	105543
	6.32344	-0.000226572	14.3764	105572
	6.33134	-0.000228489	14.3848	105588
	6.33923	-0.000236018	14.3932	105621
	6.34712	-0.000243547	14.4017	105662
	6.35502	-0.000266124	14.4101	105664
	6.36291	-0.000288571	14.4185	105660
	6.37081	-0.000287778	14.4269	105663
	6.3787	-0.000291141	14.4353	105636
	6.3866	-0.000294504	14.4437	105590
	6.39449	-0.000299011	14.4522	105541
	6.40239	-0.000304987	14.4606	105510
	6.41028	-0.000310963	14.469	105550
	6.41818	-0.000322988	14.4774	105559
	6.42607	-0.000344627	14.4858	105507
	6.43397	-0.000355467	14.4942	105443
	6.44186	-0.000354801	14.5027	105376
	6.44976	-0.000358077	14.5111	105302
	6.45765	-0.000361353	14.5195	105228
	6.46555	-0.000354827	14.5279	105165
	6.47344	-0.000353887	14.5363	105088
	6.48134	-0.000357234	14.5448	104987
	6.48923	-0.000373727	14.5532	104884
	6.49712	-0.000390222	14.5616	104786
	6.50502	-0.000394881	14.57	104673
	6.51291	-0.0003665	14.5784	104556
	6.52081	-0.000350071	14.5868	104439
	6.52871	-0.000350373	14.5953	104328
	6.5366	-0.000348285	14.6037	104221
	6.54449	-0.000351148	14.6121	104103
	6.55239	-0.000360721	14.6205	103962
	6.56028	-0.000370292	14.6289	103833
	6.56818	-0.000384633	14.6373	103740
	6.57607	-0.0003769	14.6458	103629
	6.58397	-0.00038163	14.6542	103481
	6.59186	-0.000387493	14.6626	103328
	6.59976	-0.000393356	14.671	103186
	6.60765	-0.000397325	14.6794	103048
	6.61555	-0.000406005	14.6878	102905
	6.62344	-0.000414689	14.6963	102765
	6.63134	-0.000441526	14.7047	102650
	6.63923	-0.000468195	14.7131	102542
	6.64713	-0.000474503	14.7215	102430
	6.65502	-0.000480811	14.7299	102321
	6.66292	-0.000489294	14.7384	102248
	6.67081	-0.000486839	14.7468	102138
	6.67871	-0.000470703	14.7552	101988
	6.6866	-0.00047951	14.7636	101829
	6.69449	-0.000488314	14.772	101680
	6.70239	-0.000502294	14.7804	101534
	6.71028	-0.000530928	14.7889	101355
	6.71818	-0.000536071	14.7973	101198
	6.72607	-0.000534083
	6.73397	-0.000532094
	6.74186	-0.00052944
	6.74976	-0.000521431
	6.75765	-0.000524549
	6.76555	-0.000534057
	6.77344	-0.000543567
	6.78134	-0.00056402
	6.78923	-0.000561171
	6.79713	-0.000564002
	6.80502	-0.000566699
	6.81292	-0.000564413
	6.82081	-0.00056593
	6.82871	-0.000574634
	6.8366	-0.000583341
	6.8445	-0.000590634
	6.85239	-0.000602565
	6.86029	-0.000599315
	6.86818	-0.000602191
	6.87608	-0.000607068
	6.88397	-0.000611946
	6.89187	-0.000616505
	6.89976	-0.00062281
	6.90766	-0.000629115
	6.91555	-0.000639194
	6.92345	-0.000640864
	6.93134	-0.000647238
	6.93923	-0.000653611
	6.94713	-0.000663496
	6.95502	-0.000667072
	6.96292	-0.000671866
	6.97081	-0.0006787
	6.97871	-0.000685537
	6.9866	-0.000694415
	6.9945	-0.000709114
	7.00239	-0.000719868
	7.01029	-0.000730624
	7.01818	-0.000759758
	7.02608	-0.000761349
	7.03397	-0.00073212
	7.04187	-0.000733916
	7.04976	-0.000735709
	7.05766	-0.000738651
	7.06555	-0.00073773
	7.07345	-0.000717871
	7.08134	-0.000718043
	7.08924	-0.000687987
	7.09713	-0.000613971
	7.10503	-0.000614019
	7.11292	-0.000638673
	7.12081	-0.000663327
	7.12871	-0.00076132
	7.1366	-0.000752447
	7.1445	-0.00068347
	7.15239	-0.000634138
	7.16029	-0.000621161
	7.16818	-0.000574471
	7.17608	-0.000571042
	7.18397	-0.000575082
	7.19187	-0.000579125
	7.19976	-0.000581679
	7.20766	-0.000580755
	7.21555	-0.000586597
	7.22345	-0.000592438
	7.23134	-0.000600682
	7.23924	-0.000609389
	7.24713	-0.000636576
	7.25503	-0.000669506
	7.26292	-0.000686815
	7.27082	-0.000698147
	7.27871	-0.000700652
	7.2866	-0.000707753
	7.2945	-0.000714856
	7.30239	-0.000721856
	7.31029	-0.000714708
	7.31818	-0.000714442
	7.32608	-0.000725325
	7.33397	-0.00073621
	7.34187	-0.000752178
	7.34976	-0.000752889
	7.35766	-0.000755823
	7.36555	-0.000758757
	7.37345	-0.000760643
	7.38134	-0.000739207
	7.38924	-0.000738923
	7.39713	-0.000743532
	7.40503	-0.000748138
	7.41292	-0.000751146
	7.42082	-0.000743297
	7.42871	-0.000715322
	7.43661	-0.000702143
	7.4445	-0.000703481
	7.4524	-0.000700602
	7.46029	-0.000702325
	7.46819	-0.000706488
	7.47608	-0.000710652
	7.48398	-0.000714042
	7.49187	-0.000686319
	7.49977	-0.000688458
	7.50766	-0.000690594
	7.51555	-0.00069682
	7.52345	-0.000703046
	7.53134	-0.000712143
	7.53924	-0.000721419
	7.54713	-0.000722773
	7.55503	-0.000715943
	7.56292	-0.000701147
	7.57082	-0.000703963
	7.57871	-0.000706778
	7.58661	-0.00067723
	7.5945	-0.000678634
	7.6024	-0.000680038
	7.61029	-0.000659063
	7.61819	-0.000663667
	7.62608	-0.000668273
	7.63398	-0.000668413
	7.64187	-0.000673061
	7.64977	-0.000703871
	7.65766	-0.00073468
	7.66556	-0.000750313
	7.67345	-0.000749289
	7.68135	-0.000750403
	7.68924	-0.000737917
	7.69714	-0.000712198
	7.70503	-0.000678295
	7.71292	-0.000669303
	7.72082	-0.000667359
	7.72871	-0.000636974
	7.73661	-0.000605633
	7.7445	-0.000566393
	7.7524	-0.000517159
	7.76029	-0.000495733
	7.76819	-0.000471237
	7.77608	-0.000462672
	7.78398	-0.000471882
	7.79187	-0.00048109
	7.79977	-0.000496624
	7.80766	-0.000521394
	7.81556	-0.000518362
	7.82345	-0.000520991
	7.83135	-0.000506439
	7.83924	-0.000466755
	7.84714	-0.000433949
	7.85503	-0.00042629
	7.86293	-0.000409737
	7.87082	-0.000378983
	7.87872	-0.000349373
	7.88661	-0.000318858
	7.8945	-0.000292347
	7.9024	-0.000279247
	7.91029	-0.000254552
	7.91819	-0.000224457
	7.92608	-0.000209608
	7.93398	-0.000179452
	7.94187	-0.000127446
	7.94977	-8.6902e-05
	7.95766	-6.71573e-05
	7.96556	-4.28179e-05
	7.97345	-2.99835e-05
	7.98135	4.91275e-07
	7.98924	3.76036e-05
	7.99714	4.63871e-05
	8.00503	7.70285e-05
	8.01293	0.000143556
	8.02082	0.000172438
	8.02872	0.000172773
	8.03661	0.000169818
	8.04451	0.000159641
	8.0524	0.000149464
	8.0603	0.000151398
	8.06819	0.000163328
	8.07609	0.000193883
	8.08398	0.000246787
	8.09187	0.000263516
	8.09977	0.000266118
	8.10766	0.00025136
	8.11556	0.000236601
	8.12345	0.000244916
	8.13135	0.000243266
	8.13924	0.000241617
	8.14714	0.00025459
	8.15503	0.000263371
	8.16293	0.000262269
	8.17082	0.000261167
	8.17872	0.000274936
	8.18661	0.000302032
	8.19451	0.000310475
	8.2024	0.000306425
	8.2103	0.000302374
	8.21819	0.000340795
	8.22609	0.000340766
	8.23398	0.000337215
	8.24188	0.000325058
	8.24977	0.000312901
	8.25767	0.000310204
	8.26556	0.000306464
	8.27346	0.000299087
	8.28135	0.00029171
	8.28924	0.000283854
	8.29714	0.000276
	8.30504	0.000242468
	8.31293	0.000200211
	8.32082	0.000128033
	8.32872	9.89002e-05
	8.33661	0.000115033
	8.34451	0.000111339
	8.3524	0.000107645
	8.3603	9.23467e-05
	8.36819	7.70488e-05
	8.37609	4.42506e-05
	8.38398	1.6489e-06
	8.39188	-3.62241e-05
	8.39977	-5.07772e-05
	8.40767	-3.79816e-05
	8.41556	-3.53563e-05
	8.42346	-4.96758e-05
	8.43135	-6.39956e-05
	8.43925	-0.000107704
	8.44714	-0.000128942
	8.45504	-0.000158044
	8.46293	-0.000198139
	8.47082	-0.000208907
	8.47872	-0.000216829
	8.48662	-0.000224751
	8.49451	-0.000238477
	8.5024	-0.00024801
	8.5103	-0.000257542
	8.51819	-0.000274046
	8.52609	-0.000299087
	8.53398	-0.000321906
	8.54188	-0.000328224
	8.54977	-0.000331764
	8.55767	-0.000335983
	8.56556	-0.000340826
	8.57346	-0.000345667
	8.58135	-0.000351127
	8.58925	-0.000379768
	8.59714	-0.000398639
	8.60504	-0.000409226
	8.61293	-0.000417723
	8.62083	-0.000408065
	8.62872	-0.00041285
	8.63662	-0.000418918
	8.64451	-0.000424989
	8.65241	-0.000432348
	8.6603	-0.000453273
	8.6682	-0.000476829
	8.67609	-0.00050128
	8.68398	-0.000503168
	8.69188	-0.000507037
	8.69978	-0.000511612
	8.70767	-0.000516189
	8.71556	-0.000518576
	8.72346	-0.00052457
	8.73135	-0.000530562
	8.73925	-0.000542932
	8.74714	-0.000544747
	8.75504	-0.000530011
	8.76293	-0.000525924
	8.77083	-0.000529245
	8.77872	-0.000526819
	8.78662	-0.000529956
	8.79451	-0.000538055
	8.80241	-0.000546151
	8.8103	-0.000562701
	8.8182	-0.000577552
	8.82609	-0.00055643
	8.83399	-0.00055726
	8.84188	-0.000558087
	8.84977	-0.000550309
	8.85767	-0.000552777
	8.86557	-0.00055707
	8.87346	-0.000570426
	8.88135	-0.000583778
	8.88925	-0.000608446
	8.89714	-0.000588809
	8.90504	-0.00056943
	8.91293	-0.000560143
	8.92083	-0.000555371
	8.92872	-0.000550596
	8.93662	-0.000552234
	8.94451	-0.000557028
	8.95241	-0.000561821
	8.9603	-0.000566117
	8.9682	-0.000563462
	8.97609	-0.000567489
	8.98399	-0.000571516
	8.99188	-0.000573649
	8.99978	-0.000583186
	9.00767	-0.00059272
	9.01557	-0.000606955
	9.02346	-0.000604764
	9.03136	-0.000590818
	9.03925	-0.000565284
	9.04715	-0.000560362
	9.05504	-0.00055692
	9.06293	-0.000542793
	9.07083	-0.000545958
	9.07873	-0.00055136
	9.08662	-0.000556762
	9.09451	-0.000568353
	9.10241	-0.000553293
	9.1103	-0.000551639
	9.1182	-0.000549988
	9.12609	-0.000545434
	9.13399	-0.000547143
	9.14188	-0.000551776
	9.14978	-0.000556693
	9.15767	-0.000561608
	9.16557	-0.000558429
	9.17346	-0.000536042
	9.18136	-0.000538007
	9.18925	-0.000542635
	9.19715	-0.000547265
	9.20504	-0.000529474
	9.21294	-0.000513105
	9.22083	-0.000517477
	9.22873	-0.000518486
	9.23662	-0.000509637
	9.24451	-0.000506887
	9.25241	-0.000508109
	9.26031	-0.000509334
	9.2682	-0.000503798
	9.27609	-0.000478398
	9.28399	-0.000485151
	9.29188	-0.000491904
	9.29978	-0.000501067
	9.30767	-0.000505749
	9.31557	-0.000492415
	9.32346	-0.000490445
	9.33136	-0.000492868
	9.33925	-0.000495291
	9.34715	-0.000464363
	9.35504	-0.00045564
	9.36294	-0.000461387
	9.37083	-0.000467131
	9.37873	-0.000474603
	9.38662	-0.00045377
	9.39452	-0.000448263
	9.40241	-0.000450389
	9.41031	-0.000426058
	9.4182	-0.000421194
	9.4261	-0.000416332
	9.43399	-0.000410433
	9.44189	-0.000410261
	9.44978	-0.000409316
	9.45768	-0.00038275
	9.46557	-0.00038355
	9.47346	-0.000384351
	9.48136	-0.000378807
	9.48925	-0.000378462
	9.49715	-0.000394464
	9.50504	-0.000410467
	9.51294	-0.000427067
	9.52083	-0.00042229
	9.52873	-0.000394854
	9.53662	-0.00038901
	9.54452	-0.000385473
	9.55241	-0.000352986
	9.56031	-0.000331748
	9.5682	-0.000322514
	9.5761	-0.000324574
	9.58399	-0.000326633
	9.59189	-0.00031756
	9.59978	-0.000284539
	9.60768	-0.000277535
	9.61557	-0.000280509
	9.62347	-0.000273372
	9.63136	-0.000278979
	9.63926	-0.000284586
	9.64715	-0.000302037
	9.65505	-0.000310286
	9.66294	-0.000299229
	9.67084	-0.000274731
	9.67873	-0.000278397
	9.68662	-0.000275363
	9.69452	-0.000264678
	9.70242	-0.000262088
	9.71031	-0.000265089
	9.7182	-0.000273561
	9.7261	-0.000282036
	9.73399	-0.000271786
	9.74189	-0.0002722
	9.74978	-0.00027261
	9.75768	-0.000271623
	9.76557	-0.00023846
	9.77347	-0.000241144
	9.78136	-0.000246584
	9.78926	-0.000252023
	9.79715	-0.000263093
	9.80505	-0.000262853
	9.81294	-0.000266687
	9.82084	-0.000273693
	9.82873	-0.000280699
	9.83663	-0.000257104
	9.84452	-0.00025652
	9.85242	-0.000255935
	9.86031	-0.000247846
	9.8682	-0.000251656
	9.8761	-0.000240706
	9.88399	-0.000239509
	9.89189	-0.000238313
	9.89978	-0.000227069
	9.90768	-0.000228498
	9.91557	-0.000232636
	9.92347	-0.000236773
	9.93136	-0.000241026
	9.93926	-0.000240883
	9.94715	-0.000223197
	9.95505	-0.000226741
	9.96294	-0.000230286
	9.97084	-0.000236184
	9.97873	-0.000242081
	9.98663	-0.000253954
	9.99452	-0.000293567
	10.0024	-0.000317523
	10.0103	-0.000319225
	10.0182	-0.000291592
	10.0261	-0.00029623
	10.034	-0.000300868
	10.0419	-0.000277009
	10.0498	-0.000273543
	10.0577	-0.000276516
	10.0656	-0.000291966
	10.0735	-0.000307418
	10.0814	-0.000300515
	10.0893	-0.000252164
	10.0971	-0.000249842
	10.1051	-0.000247519
	10.1129	-0.000248655
	10.1208	-0.000254236
	10.1287	-0.000259817
	10.1366	-0.000280038
	10.1445	-0.000297554
	10.1524	-0.000306361
	10.1603	-0.000303949
	10.1682	-0.000305782
	10.1761	-0.000308089
	10.184	-0.000304015
	10.1919	-0.000306762
	10.1998	-0.000318579
	10.2077	-0.000330397
	10.2156	-0.000351514
	10.2235	-0.000341508
	10.2314	-0.000323902
	10.2393	-0.000314932
	10.2472	-0.00030505
	10.2551	-0.000286677
	10.263	-0.000284133
	10.2708	-0.000288026
	10.2787	-0.000292779
	10.2866	-0.000297536
	10.2945	-0.000282974
	10.3024	-0.000283277
	10.3103	-0.000283582
	10.3182	-0.000268499
	10.3261	-0.000264636
	10.334	-0.000265149
	10.3419	-0.000275779
	10.3498	-0.000286408
	10.3577	-0.000294233
	10.3656	-0.000275644
	10.3735	-0.000270978
	10.3814	-0.000266308
	10.3893	-0.000266793
	10.3972	-0.000263101
	10.405	-0.000271046
	10.413	-0.000278992
	10.4208	-0.000294294
	10.4287	-0.000308037
	10.4366	-0.000304189
	10.4445	-0.000308619
	10.4524	-0.000313051
	10.4603	-0.000296677
	10.4682	-0.00029505
	10.4761	-0.000297101
	10.484	-0.000302126
	10.4919	-0.000307152
	10.4998	-0.000306978
	10.5077	-0.000289653
	10.5156	-0.000278207
	10.5235	-0.000280145
	10.5314	-0.000257215
	10.5393	-0.000216668
	10.5472	-0.000217181
	10.555	-0.00022149
	10.563	-0.000225799
	10.5708	-0.000225145
	10.5787	-0.000199058
	10.5866	-0.000180033
	10.5945	-0.000176238
	10.6024	-0.000165988
	10.6103	-0.000161968
	10.6182	-0.000167662
	10.6261	-0.000173356
	10.634	-0.000192884
	10.6419	-0.000188827
	10.6498	-0.000169788
	10.6577	-0.000163273
	10.6656	-0.000167673
	10.6735	-0.000161621
	10.6814	-0.000158787
	10.6893	-0.000162913
	10.6972	-0.000180783
	10.705	-0.000198652
	10.7129	-0.000197559
	10.7208	-0.000157853
	10.7287	-0.000160846
	10.7366	-0.00016384
	10.7445	-0.000158451
	10.7524	-0.000159731
	10.7603	-0.000165683
	10.7682	-0.000171635
	10.7761	-0.000183833
	10.784	-0.000184658
	10.7919	-0.000179564
	10.7998	-0.000174471
	10.8077	-0.000178738
	10.8156	-0.000165153
	10.8235	-0.000167383
	10.8314	-0.000171112
	10.8393	-0.000174841
	10.8472	-0.000174063
	10.8551	-0.000164741
	10.8629	-0.000156011
	10.8708	-0.000155544
	10.8787	-0.000155076
	10.8866	-0.000145072
	10.8945	-0.000142494
	10.9024	-0.000144675
	10.9103	-0.000150294
	10.9182	-0.000155912
	10.9261	-0.000143987
	10.934	-9.07646e-05
	10.9419	-3.83608e-05
	10.9498	-2.64501e-05
	10.9577	-1.87171e-05
	10.9656	-1.78697e-05
	10.9735	-2.51903e-05
	10.9814	-3.25108e-05
	10.9893	-6.71879e-05
	10.9972	-0.000115274
	11.0051	-0.000130546
	11.013	-0.000125159
	11.0208	-0.00011954
	11.0287	-0.000123722
	11.0366	-0.000130751
	11.0445	-0.000137781
	11.0524	-0.000148861
	11.0603	-0.000152687
	11.0682	-0.000152868
	11.0761	-0.000157506
	11.084	-0.000162143
	11.0919	-0.000158936
	11.0998	-0.000150522
	11.1077	-0.000149248
	11.1156	-0.000147973
	11.1235	-0.000146864
	11.1314	-0.000134465
	11.1393	-0.000101858
	11.1472	-8.66539e-05
	11.1551	-9.11397e-05
	11.163	-6.86388e-05
	11.1708	-5.84397e-05
	11.1787	-5.58179e-05
	11.1866	-5.31957e-05
	11.1945	-5.25681e-05
	11.2024	-4.89089e-05
	11.2103	-3.62518e-05
	11.2182	-3.96693e-05
	11.2261	-4.30868e-05
	11.234	-2.91281e-05
	11.2419	-1.80189e-05
	11.2498	-1.59766e-05
	11.2577	-2.19762e-05
	11.2656	-2.79758e-05
	11.2735	-2.38858e-05
	11.2814	2.03921e-06
	11.2893	1.72775e-05
	11.2972	1.80972e-05
	11.3051	1.22226e-05
	11.313	6.34799e-06
	11.3209	-1.19107e-06
	11.3287	-1.38409e-05
	11.3366	-3.36678e-05
	11.3445	-4.81411e-05
	11.3524	-3.78083e-05
	11.3603	-3.67645e-05
	11.3682	-3.07052e-05
	11.3761	7.47651e-06
	11.384	7.76982e-06
	11.3919	4.60394e-06
	11.3998	1.43804e-06
	11.4077	3.15287e-06
	11.4156	2.72194e-05
	11.4235	5.29758e-05
	11.4314	4.9556e-05
	11.4393	4.61358e-05
	11.4472	4.18123e-05
	11.4551	3.58475e-05
	11.4629	2.98829e-05
	11.4709	1.19525e-05
	11.4787	5.8549e-06
	11.4866	1.61362e-05
	11.4945	1.8366e-05
	11.5024	2.05957e-05
	11.5103	2.35192e-05
	11.5182	2.94852e-05
	11.5261	2.68394e-05
	11.534	2.18898e-05
	11.5419	1.69403e-05
	11.5498	3.92502e-06
	11.5577	4.48132e-06
	11.5656	1.59531e-05
	11.5735	1.22344e-05
	11.5814	8.51569e-06
	11.5893	8.90901e-07
	11.5972	-6.73391e-06
	11.6051	-2.04601e-05
	11.613	-2.24733e-05
	11.6209	-2.63282e-05
	11.6288	-2.46257e-05
	11.6366	-2.62775e-05
	11.6445	-3.02803e-05
	11.6524	-3.42833e-05
	11.6603	-2.1278e-05
	11.6682	-2.77246e-05
	11.6761	-3.41711e-05
	11.684	-4.27778e-05
	11.6919	-3.78754e-05
	11.6998	-8.20907e-06
	11.7077	6.2266e-06
	11.7156	6.26184e-06
	11.7235	1.39145e-05
	11.7314	9.13432e-06
	11.7393	1.09669e-06
	11.7472	-6.94094e-06
	11.7551	-5.50807e-06
	11.763	-9.03622e-07
	11.7708	1.82104e-05
	11.7788	1.53084e-05
	11.7866	1.24065e-05
	11.7945	2.34861e-05
	11.8024	3.17094e-05
	11.8103	3.07167e-05
	11.8182	2.39584e-05
	11.8261	1.72e-05
	11.834	2.93915e-05
	11.8419	3.01123e-05
	11.8498	3.08329e-05
	11.8577	3.07902e-05
	11.8656	5.709e-05
	11.8735	6.35162e-05
	11.8814	5.79035e-05
	11.8893	5.22905e-05
	11.8972	4.45456e-05
	11.9051	5.69014e-05
	11.913	8.58846e-05
	11.9208	9.77023e-05
	11.9288	9.32545e-05
	11.9366	9.51608e-05
	11.9445	0.000113754
	11.9524	0.000118262
	11.9603	0.000126227
	11.9682	0.000131971
	11.9761	0.000127314
	11.984	0.000143046
	11.9919	0.000149944
	11.9998	0.000150656
	12.0077	0.000182984
	12.0156	0.00021127
	12.0235	0.000217174
	12.0314	0.000228785
	12.0393	0.000238328
	12.0472	0.000252008
	12.0551	0.000273211
	12.063	0.000280069
	12.0709	0.000288289
	12.0787	0.000320012
	12.0866	0.000310765
	12.0945	0.000301518
	12.1024	0.000286195
	12.1103	0.000269661
	12.1182	0.000295742
	12.1261	0.000325269
	12.134	0.000321816
	12.1419	0.000336391
	12.1498	0.000369539
	12.1577	0.000364593
	12.1656	0.000359647
	12.1735	0.000352128
	12.1814	0.000346707
	12.1893	0.00037945
	12.1972	0.000408539
	12.2051	0.000422032
	12.213	0.000428737
	12.2209	0.000464413
	12.2287	0.000469178
	12.2366	0.000469093
	12.2445	0.000469009
	12.2524	0.000476123
	12.2603	0.000503216
	12.2682	0.000536021
	12.2761	0.0005356
	12.284	0.000549825
	12.2919	0.00057825
	12.2998	0.000578569
	12.3077	0.000581432
	12.3156	0.000586064
	12.3235	0.000600953
	12.3314	0.000631704
	12.3393	0.000653237
	12.3472	0.000668481
	12.3551	0.000700894
	12.363	0.000726254
	12.3709	0.000738304
	12.3788	0.000750369
	12.3866	0.000768744
	12.3945	0.000810473
	12.4024	0.000868027
	12.4103	0.000896411
	12.4182	0.000896108
	12.4261	0.000912105
	12.434	0.000931911
	12.4419	0.000933812
	12.4498	0.000931892
	12.4577	0.000929287
	12.4656	0.000948524
	12.4735	0.000979602
	12.4814	0.00099975
	12.4893	0.00101529
	12.4972	0.00104902
	12.5051	0.00109494
	12.513	0.00111695
	12.5209	0.00112394
	12.5288	0.00112547
	12.5366	0.00114514
	12.5445	0.001184
	12.5524	0.00121308
	12.5603	0.00123677
	12.5682	0.00129207
	12.5761	0.00134132
	12.584	0.00135142
	12.5919	0.00136599
	12.5998	0.00138805
	12.6077	0.00141673
	12.6156	0.00146534
	12.6235	0.00150263
	12.6314	0.00152659
	12.6393	0.00158201
	12.6472	0.00163768
	12.6551	0.00166252
	12.663	0.00168905
	12.6709	0.00172294
	12.6788	0.00177557
	12.6867	0.00183737
	12.6945	0.0018791
	12.7024	0.00192251
	12.7103	0.00199821
	12.7182	0.00206158
	12.7261	0.00209809
	12.734	0.00214213
	12.7419	0.0021981
	12.7498	0.00226581
	12.7577	0.00234196
	12.7656	0.00240024
	12.7735	0.00248452
	12.7814	0.00261376
	12.7893	0.00267546
	12.7972	0.00269263
	12.8051	0.00272213
	12.813	0.00276766
	12.8209	0.00285613
	12.8287	0.00294175
	12.8367	0.00300183
	12.8445	0.00308316
	12.8524	0.00319599
	12.8603	0.00328838
	12.8682	0.00335272
	12.8761	0.00343331
	12.884	0.0035184
	12.8919	0.00362631
	12.8998	0.00373037
	12.9077	0.00382181
	12.9156	0.00392892
	12.9235	0.00404035
	12.9314	0.0041383
	12.9393	0.00422964
	12.9472	0.00433794
	12.9551	0.00447002
	12.963	0.00463428
	12.9709	0.00486763
	12.9788	0.00510932
	12.9866	0.00523103
	12.9946	0.00537723
	13.0024	0.00569822
	13.0103	0.00596123
	13.0182	0.00617524
	13.0261	0.00641238
	13.034	0.00660393
	13.0419	0.00679735
	13.0498	0.00697868
	13.0577	0.00718198
	13.0656	0.00739281
	13.0735	0.00756927
	13.0814	0.00775099
	13.0893	0.00794307
	13.0972	0.0081461
	13.1051	0.00838919
	13.113	0.00863315
	13.1209	0.00887593
	13.1288	0.0091201
	13.1366	0.00936944
	13.1446	0.00962225
	13.1524	0.00988024
	13.1603	0.0101547
	13.1682	0.0104468
	13.1761	0.0107616
	13.184	0.0110667
	13.1919	0.0113648
	13.1998	0.0116864
	13.2077	0.0119873
	13.2156	0.0122687
	13.2235	0.0125782
	13.2314	0.0129088
	13.2393	0.0132619
	13.2472	0.0136373
	13.2551	0.0140169
	13.263	0.0143903
	13.2709	0.0147934
	13.2788	0.0151966
	13.2866	0.0155759
	13.2945	0.0159629
	13.3024	0.0163711
	13.3103	0.0168242
	13.3182	0.0172996
	13.3261	0.017764
	13.334	0.0182467
	13.3419	0.0187779
	13.3498	0.0193042
	13.3577	0.019824
	13.3656	0.0203605
	13.3735	0.0209195
	13.3814	0.0215201
	13.3893	0.0221432
	13.3972	0.022792
	13.4051	0.0234743
	13.413	0.0241832
	13.4209	0.0248886
	13.4288	0.0255929
	13.4367	0.0263296
	13.4445	0.0271143
	13.4524	0.0279642
	13.4603	0.0288402
	13.4682	0.0297523
	13.4761	0.030726
	13.484	0.0317368
	13.4919	0.0327629
	13.4998	0.0338074
	13.5077	0.0349104
	13.5156	0.036109
	13.5235	0.0374053
	13.5314	0.0387588
	13.5393	0.040166
	13.5472	0.0416635
	13.5551	0.0432235
	13.563	0.0448287
	13.5709	0.0465114
	13.5788	0.0482999
	13.5867	0.050227
	13.5945	0.0522963
	13.6024	0.0544381
	13.6103	0.0566857
	13.6182	0.059104
	13.6261	0.0616415
	13.634	0.0642647
	13.6419	0.0670312
	13.6498	0.0699688
	13.6577	0.0731135
	13.6656	0.0764709
	13.6735	0.0803475
	13.6814	0.0847458
	13.6893	0.0890214
	13.6972	0.0931668
	13.7051	0.0974743
	13.713	0.101982
	13.7209	0.106763
	13.7288	0.111855
	13.7367	0.117237
	13.7446	0.122839
	13.7524	0.128732
	13.7603	0.134982
	13.7682	0.141507
	13.7761	0.148234
	13.784	0.155246
	13.7919	0.162634
	13.7998	0.170418
	13.8077	0.17857
	13.8156	0.187003
	13.8235	0.195802
	13.8314	0.20507
	13.8393	0.214735
	13.8472	0.224687
	13.8551	0.234972
	13.863	0.245764
	13.8709	0.257006
	13.8788	0.268583
	13.8867	0.280456
	13.8946	0.292756
	13.9024	0.305492
	13.9103	0.3185
	13.9182	0.331732
	13.9261	0.345385
	13.934	0.359536
	13.9419	0.37423
	13.9498	0.389292
	13.9577	0.404628
	13.9656	0.420375
	13.9735	0.436412
	13.9814	0.452562
	13.9893	0.468746
	13.9972	0.485127
	14.0051	0.50177
	14.013	0.518915
	14.0209	0.536596
	14.0288	0.554368
	14.0367	0.572277
	14.0445	0.590344
	14.0525	0.608499
	14.0603	0.626505
	14.0682	0.644422
	14.0761	0.662411
	14.084	0.680467
	14.0919	0.698348
	14.0998	0.715986
	14.1077	0.733537
	14.1156	0.750824
	14.1235	0.76772
	14.1314	0.784099
	14.1393	0.800033
	14.1472	0.815669
	14.1551	0.830974
	14.163	0.84578
	14.1709	0.860026
	14.1788	0.873695
	14.1867	0.886692
	14.1946	0.898989
	14.2025	0.91048
	14.2103	0.921505
	14.2182	0.931876
	14.2261	0.941395
	14.234	0.950218
	14.2419	0.958295
	14.2498	0.965627
	14.2577	0.972225
	14.2656	0.978085
	14.2735	0.98311
	14.2814	0.987377
	14.2893	0.990987
	14.2972	0.994611
	14.3051	0.997545
	14.313	0.999105
	14.3209	1
	14.3288	0.999745
	14.3367	0.999489
	14.3446	0.998968
	14.3524	0.996679
	14.3604	0.993932
	14.3682	0.991274
	14.3761	0.98813
	14.384	0.984479
	14.3919	0.980347
	14.3998	0.975812
	14.4077	0.9709
	14.4156	0.965511
	14.4235	0.959665
	14.4314	0.95347
	14.4393	0.946944
	14.4472	0.94012
	14.4551	0.932953
	14.463	0.925476
	14.4709	0.917552
	14.4788	0.909474
	14.4867	0.901394
	14.4946	0.893042
	14.5024	0.884456
	14.5104	0.875665
	14.5182	0.8667
	14.5261	0.857532
	14.534	0.848217
	14.5419	0.838875
	14.5498	0.829525
	14.5577	0.82008
	14.5656	0.810504
	14.5735	0.800849
	14.5814	0.791125
	14.5893	0.781323
	14.5972	0.771394
	14.6051	0.761417
	14.613	0.751491
	14.6209	0.741669
	14.6288	0.731817
	14.6367	0.721904
	14.6446	0.711974
	14.6524	0.702085
	14.6603	0.69224
	14.6682	0.682377
	14.6761	0.672543
	14.684	0.662766
	14.6919	0.653056
	14.6998	0.643335
	14.7077	0.633585
	14.7156	0.623819
	14.7235	0.614
	14.7314	0.604242
	14.7393	0.594637
	14.7472	0.585222
	14.7551	0.575977
	14.763	0.566902
	14.7709	0.557871
	14.7788	0.548866
	14.7867	0.539924
	14.7946	0.531025
	14.8025	0.522163
	14.8103	0.513445
	14.8182	0.504857
	14.8261	0.496608
	14.834	0.488535
	14.8419	0.480287
	14.8498	0.472104
	14.8577	0.464013
	14.8656	0.455972
	14.8735	0.44801
	14.8814	0.440133
	14.8893	0.432403
	14.8972	0.424855
	14.9051	0.417444
	14.913	0.410075
	14.9209	0.402792
	14.9288	0.395573
	14.9367	0.388433
	14.9446	0.381383
	14.9525	0.374417
	14.9604	0.367587
	14.9682	0.360911
	14.9761	0.354387
	14.984	0.347932
	14.9919	0.34154
	14.9998	0.335222
	15.0077	0.328961
	15.0156	0.322817
	15.0235	0.316802
	15.0314	0.310884
	15.0393	0.305089
	15.0472	0.299432
	15.0551	0.29382
	15.063	0.288257
	15.0709	0.282777
	15.0788	0.277393
	15.0867	0.272102
	15.0946	0.266898
	15.1025	0.261763
	15.1104	0.256761
	15.1182	0.251874
	15.1261	0.246985
	15.134	0.242109
	15.1419	0.237351
	15.1498	0.232705
	15.1577	0.228154
	15.1656	0.223724
	15.1735	0.219353
	15.1814	0.214948
	15.1893	0.210675
	15.1972	0.206573
	15.2051	0.202532
	15.213	0.19856
	15.2209	0.194642
	15.2288	0.19078
	15.2367	0.186995
	15.2446	0.183285
	15.2525	0.179665
	15.2604	0.176139
	15.2683	0.172666
	15.2761	0.16926
	15.284	0.16593
	15.2919	0.162655
	15.2998	0.159431
	15.3077	0.156279
	15.3156	0.153163
	15.3235	0.150145
	15.3314	0.147207
	15.3393	0.144318
	15.3472	0.141482
	15.3551	0.138699
	15.363	0.135979
	15.3709	0.133319
	15.3788	0.130707
	15.3867	0.128119
	15.3946	0.125635
	15.4025	0.123206
	15.4103	0.120785
	15.4183	0.118424
	15.4261	0.116124
	15.434	0.113884
	15.4419	0.111721
	15.4498	0.109617
	15.4577	0.107544
	15.4656	0.105529
	15.4735	0.103542
	15.4814	0.101596
	15.4893	0.0996858
	15.4972	0.0978177
	15.5051	0.0960012
	15.513	0.094239
	15.5209	0.0925037
	15.5288	0.0907875
	15.5367	0.0891525
	15.5446	0.087561
	15.5525	0.085991
	15.5604	0.0844492
	15.5683	0.0826367
	15.5762	0.0804752
	15.584	0.0786701
	15.5919	0.0772905
	15.5998	0.0759389
	15.6077	0.0746307
	15.6156	0.0733471
	15.6235	0.072094
	15.6314	0.0708769
	15.6393	0.0696849
	15.6472	0.0685066
	15.6551	0.0673841
	15.663	0.066295
	15.6709	0.0652245
	15.6788	0.0642015
	15.6867	0.0631728
	15.6946	0.0621691
	15.7025	0.0612104
	15.7104	0.0602615
	15.7182	0.0593397
	15.7262	0.05847
	15.734	0.0576135
	15.7419	0.0567581
	15.7498	0.055933
	15.7577	0.0551465
	15.7656	0.0543828
	15.7735	0.05363
	15.7814	0.0529002
	15.7893	0.0522023
	15.7972	0.0515307
	15.8051	0.0508512
	15.813	0.0501822
	15.8209	0.0495436
	15.8288	0.0489305
	15.8367	0.0483444
	15.8446	0.0477629
	15.8525	0.0471751
	15.8604	0.0466149
	15.8682	0.0460947
	15.8762	0.045569
	15.884	0.0450399
	15.8919	0.0445274
	15.8998	0.0440357
	15.9077	0.0435714
	15.9156	0.0431094
	15.9235	0.0426406
	15.9314	0.0421952
	15.9393	0.0417839
	15.9472	0.041353
	15.9551	0.0409263
	15.963	0.0405147
	15.9709	0.0401178
	15.9788	0.0397551
	15.9867	0.0393927
	15.9946	0.0390314
	16.0025	0.0386766
	16.0104	0.0383342
	16.0182	0.0379816
	16.0262	0.0376197
	16.034	0.0372713
	16.0419	0.036951
	16.0498	0.0366476
	16.0577	0.0363376
	16.0656	0.0360189
	16.0735	0.0357258
	16.0814	0.0354456
	16.0893	0.0351324
	16.0972	0.0348296
	16.1051	0.0345443
	16.113	0.0342675
	16.1209	0.0340049
	16.1288	0.0337429
	16.1367	0.0334695
	16.1446	0.0331966
	16.1525	0.0329201
	16.1604	0.0326446
	16.1683	0.0323876
	16.1761	0.0321295
	16.184	0.0318798
	16.1919	0.0316478
	16.1998	0.0314123
	16.2077	0.0311719
	16.2156	0.0309353
	16.2235	0.0307059
	16.2314	0.0304621
	16.2393	0.0302116
	16.2472	0.0299451
	16.2551	0.0296841
	16.263	0.0294344
	16.2709	0.0291681
	16.2788	0.02893
	16.2867	0.0287106
	16.2946	0.0284689
	16.3025	0.0282268
	16.3104	0.0279837
	16.3183	0.0277388
	16.3261	0.0275028
	16.3341	0.0272671
	16.3419	0.0270237
	16.3498	0.0268046
	16.3577	0.0266097
	16.3656	0.0263856
	16.3735	0.0261599
	16.3814	0.025931
	16.3893	0.0257047
	16.3972	0.0254911
	16.4051	0.0252756
	16.413	0.0250454
	16.4209	0.0248117
	16.4288	0.0246133
	16.4367	0.0244099
	16.4446	0.0241778
	16.4525	0.0239428
	16.4604	0.0237168
	16.4683	0.0235091
	16.4762	0.0232948
	16.484	0.0230757
	16.4919	0.0228815
	16.4998	0.0226949
	16.5077	0.0224822
	16.5156	0.0222615
	16.5235	0.022044
	16.5314	0.0218161
	16.5393	0.0216018
	16.5472	0.0213935
	16.5551	0.0211773
	16.563	0.0209679
	16.5709	0.0207751
	16.5788	0.0205666
	16.5867	0.020344
	16.5946	0.0201247
	16.6025	0.0199115
	16.6104	0.0197037
	16.6183	0.0194917
	16.6261	0.0192961
	16.634	0.0191159
	16.6419	0.0189221
	16.6498	0.0186991
	16.6577	0.0184821
	16.6656	0.0182683
	16.6735	0.0180536
	16.6814	0.0178635
	16.6893	0.0176695
	16.6972	0.0174636
	16.7051	0.0172761
	16.713	0.0170895
	16.7209	0.0168815
	16.7288	0.0166782
	16.7367	0.0164848
	16.7446	0.0163093
	16.7525	0.0161252
	16.7604	0.0159115
	16.7683	0.0156962
	16.7762	0.0155075
	16.7841	0.0153241
	16.7919	0.0151208
	16.7998	0.0149266
	16.8077	0.0147218
	16.8156	0.0145376
	16.8235	0.0143693
	16.8314	0.0141706
	16.8393	0.0139615
	16.8472	0.0137712
	16.8551	0.0135885
	16.863	0.0133962
	16.8709	0.0132131
	16.8788	0.0130261
	16.8867	0.0128413
	16.8946	0.0126752
	16.9025	0.0124957
	16.9104	0.0123275
	16.9183	0.0121714
	16.9262	0.0119812
	16.934	0.01179
	16.9419	0.0116039
	16.9498	0.0114277
	16.9577	0.0112763
	16.9656	0.0111189
	16.9735	0.0109302
	16.9814	0.0107492
	16.9893	0.0106005
	16.9972	0.0104327
	17.0051	0.0102353
	17.013	0.0100392
	17.0209	0.0098671
	17.0288	0.00971825
	17.0367	0.00957102
	17.0446	0.0094229
	17.0525	0.00926438
	17.0604	0.00911905
	17.0683	0.00896577
	17.0762	0.00876431
	17.0841	0.00858433
	17.092	0.00843723
	17.0998	0.00829825
	17.1077	0.00816038
	17.1156	0.00800546
	17.1235	0.00786527
	17.1314	0.00774378
	17.1393	0.00759192
	17.1472	0.0074203
	17.1551	0.00725975
	17.163	0.00711845
	17.1709	0.00699809
	17.1788	0.00686111
	17.1867	0.00670944
	17.1946	0.0065881
	17.2025	0.00647862
	17.2104	0.00634867
	17.2183	0.00621019
	17.2262	0.00608077
	17.234	0.00597561
	17.2419	0.00587969
	17.2498	0.00576051
	17.2577	0.00563098
	17.2656	0.0055273
	17.2735	0.00541439
	17.2814	0.00526587
	17.2893	0.00511702
	17.2972	0.00498557
	17.3051	0.00487969
	17.313	0.00479884
	17.3209	0.00469259
	17.3288	0.00457223
	17.3367	0.00449377
	17.3446	0.00440557
	17.3525	0.00427902
	17.3604	0.00415856
	17.3683	0.00405031
	17.3762	0.00394807
	17.384	0.00385742
	17.392	0.00370711
	17.3998	0.00361569
	17.4077	0.00359576
	17.4156	0.00350347
	17.4235	0.00336249
	17.4314	0.00325337
	17.4393	0.00313243
	17.4472	0.00286019
	17.4551	0.00273843
	17.463	0.002628
	17.4709	0.00246418
	17.4788	0.00240164
	17.4867	0.00231174
	17.4946	0.00221274
	17.5025	0.0021143
	17.5104	0.00209469
	17.5183	0.00202521
	17.5262	0.00194146
	17.5341	0.0018667
	17.5419	0.00178037
	17.5498	0.00170466
	17.5577	0.0015964
	17.5656	0.00149195
	17.5735	0.0013977
	17.5814	0.0013344
	17.5893	0.00128809
	17.5972	0.0012301
	17.6051	0.00116361
	17.613	0.00110833
	17.6209	0.00106606
	17.6288	0.00100092
	17.6367	0.00090832
	17.6446	0.00082002
	17.6525	0.000762905
	17.6604	0.000732517
	17.6683	0.000696575
	17.6762	0.000639958
	17.6841	0.000589754
	17.6919	0.000560965
	17.6999	0.000507216
	17.7077	0.000431592
	17.7156	0.000363047
	17.7235	0.00030053
	17.7314	0.000236998
	17.7393	0.00018479
	17.7472	0.000129395
	17.7551	8.00156e-05
	17.763	4.96207e-05
	17.7709	-9.75351e-06
	17.7788	-8.0422e-05
	17.7867	-0.000150402
	17.7946	-0.000189807
	17.8025	-0.000211398
	17.8104	-0.000264915
	17.8183	-0.000313425
	17.8262	-0.000339933
	17.8341	-0.000379782
	17.842	-0.000449559
	17.8498	-0.000508323
	17.8577	-0.000553633
	17.8656	-0.000587879
	17.8735	-0.000614224
	17.8814	-0.000651918
	17.8893	-0.000699846
	17.8972	-0.000733002
	17.9051	-0.000755541
	17.913	-0.000800849
	17.9209	-0.000850042
	17.9288	-0.000894256
	17.9367	-0.000914309
	17.9446	-0.000928242
	17.9525	-0.000968809
	17.9604	-0.00101301
	17.9683	-0.00103111
	17.9762	-0.0010464
	17.9841	-0.00108734
	17.9919	-0.00112586
	17.9998	-0.00116297
	18.0077	-0.00119012
	18.0156	-0.00121647
	18.0235	-0.00126392
	18.0314	-0.00130166
	18.0393	-0.0013166
	18.0472	-0.00133585
	18.0551	-0.00137388
	18.063	-0.00140724
	18.0709	-0.0014255
	18.0788	-0.00141924
	18.0867	-0.00142572
	18.0946	-0.0014322
	18.1025	-0.00144159
	18.1104	-0.00144659
	18.1183	-0.00145159
	18.1262	-0.00146656
	18.1341	-0.00151401
	18.142	-0.0015435
	18.1499	-0.00155139
	18.1578	-0.00156584
	18.1656	-0.00160172
	18.1735	-0.00163101
	18.1814	-0.00163641
	18.1893	-0.00164161
	18.1972	-0.00166834
	18.2051	-0.00169477
	18.213	-0.00170629
	18.2209	-0.00170469
	18.2288	-0.00170931
	18.2367	-0.00171393
	18.2446	-0.00172057
	18.2525	-0.0017272
	18.2604	-0.00173825
	18.2683	-0.00176151
	18.2762	-0.00176775
	18.2841	-0.0017742
	18.292	-0.00178064
	18.2998	-0.0017888
	18.3077	-0.0018181
	18.3156	-0.00183343
	18.3235	-0.00184008
	18.3314	-0.00187627
	18.3393	-0.00192674
	18.3472	-0.00195441
	18.3551	-0.00196277
	18.363	-0.00197364
	18.3709	-0.00198451
	18.3788	-0.00200149
	18.3867	-0.00200818
	18.3946	-0.00201695
	18.4025	-0.00202572
	18.4104	-0.00205086
	18.4183	-0.0020737
	18.4262	-0.0020714
	18.4341	-0.00205655
	18.442	-0.00205801
	18.4499	-0.00206007
	18.4578	-0.00206273
	18.4656	-0.0020737
	18.4735	-0.00208468
	18.4814	-0.00210284
	18.4893	-0.0021149
	18.4972	-0.00212491
	18.5051	-0.00213491
	18.513	-0.00217219
	18.5209	-0.00218989
	18.5288	-0.00219568
	18.5367	-0.00220147
	18.5446	-0.00221802
	18.5525	-0.00224756
	18.5604	-0.00227203
	18.5683	-0.00228926
	18.5762	-0.00229324
	18.5841	-0.00229965
	18.592	-0.00230605
	18.5998	-0.00231091
	18.6077	-0.00231576
	18.6156	-0.00235026
	18.6235	-0.00237412
	18.6314	-0.00238864
	18.6393	-0.00239726
	18.6472	-0.00240587
	18.6551	-0.00241897
	18.663	-0.00243181
	18.6709	-0.00240621
	18.6788	-0.00240126
	18.6867	-0.00240165
	18.6946	-0.00240854
	18.7025	-0.00241542
	18.7104	-0.00242037
	18.7183	-0.00242531
	18.7262	-0.00243593
	18.7341	-0.00244119
	18.742	-0.00241055
	18.7499	-0.00240592
	18.7578	-0.00240128
	18.7656	-0.00239733
	18.7735	-0.00238215
	18.7814	-0.0023458
	18.7893	-0.00230214
	18.7972	-0.00226276
	18.8051	-0.0022185
	18.813	-0.00214279
	18.8209	-0.00207176
	18.8288	-0.00201674
	18.8367	-0.00194023
	18.8446	-0.00184804
	18.8525	-0.00172865
	18.8604	-0.00160357
	18.8683	-0.00148577
	18.8762	-0.00134943
	18.8841	-0.00119203
	18.892	-0.00104612
	18.8999	-0.000885884
	18.9078	-0.000695875
	18.9156	-0.000529482
	18.9235	-0.000328364
	18.9314	-0.000107331
	18.9393	9.21002e-05
	18.9472	0.000324302
	18.9551	0.000559809
	18.963	0.000763924
	18.9709	0.000965725
	18.9788	0.00118559
	18.9867	0.00156733
	18.9946	0.00186459
	19.0025	0.00206807
	19.0104	0.00237618
	19.0183	0.00260877
	19.0262	0.00280008
	19.0341	0.00296804
	19.042	0.00311884
	19.0499	0.00324766
	19.0577	0.00338759
	19.0657	0.00353681
	19.0735	0.00363105
	19.0814	0.00369039
	19.0893	0.00375778
	19.0972	0.00381143
	19.1051	0.00380719
	19.113	0.00379676
	19.1209	0.00378633
	19.1288	0.00375244
	19.1367	0.00371554
	19.1446	0.00363692
	19.1525	0.003535
	19.1604	0.00343515
	19.1683	0.00332035
	19.1762	0.00315896
	19.1841	0.00298553
	19.192	0.00280127
	19.1999	0.00258373
	19.2078	0.00237002
	19.2157	0.00208963
	19.2235	0.00173406
	19.2314	0.00132508
	19.2393	0.000905215
	19.2472	0.000546791
	19.2551	0.000199334
	19.263	-0.000154145
	19.2709	-0.000490258
	19.2788	-0.000842694
	19.2867	-0.00123559
	19.2946	-0.00163297
	19.3025	-0.00201469
	19.3104	-0.00241311
	19.3183	-0.00285316
	19.3262	-0.00330589
	19.3341	-0.00375046
	19.342	-0.00418668
	19.3499	-0.00465069
	19.3577	-0.0051261
	19.3656	-0.005587
	19.3735	-0.00604769
	19.3814	-0.00651973
	19.3893	-0.00700968
	19.3972	-0.00751377
	19.4051	-0.00801663
	19.413	-0.00850345
	19.4209	-0.00896872
	19.4288	-0.00944724
	19.4367	-0.00992742
	19.4446	-0.010365
	19.4525	-0.0108135
	19.4604	-0.0112918
	19.4683	-0.0117698
	19.4762	-0.012226
	19.4841	-0.0126631
	19.492	-0.0131068
	19.4999	-0.0135254
	19.5078	-0.0139144
	19.5157	-0.0143042
	19.5235	-0.0147102
	19.5314	-0.0151059
	19.5393	-0.0154801
	19.5472	-0.0158184
	19.5551	-0.016135
	19.563	-0.0164558
	19.5709	-0.0167517
	19.5788	-0.017019
	19.5867	-0.0172592
	19.5946	-0.0175013
	19.6025	-0.0177447
	19.6104	-0.0179629
	19.6183	-0.0181474
	19.6262	-0.0182842
	19.6341	-0.0183902
	19.642	-0.0184843
	19.6499	-0.0185414
	19.6578	-0.018556
	19.6656	-0.0185561
	19.6735	-0.0185255
	19.6814	-0.0184617
	19.6893	-0.0183519
	19.6972	-0.0181812
	19.7051	-0.0179801
	19.713	-0.0177383
	19.7209	-0.0174296
	19.7288	-0.0170689
	19.7367	-0.0166815
	19.7446	-0.0162538
	19.7525	-0.0157663
	19.7604	-0.0151974
	19.7683	-0.0145623
	19.7762	-0.0138806
	19.7841	-0.0131211
	19.792	-0.0122724
	19.7999	-0.0113714
	19.8078	-0.0104182
	19.8157	-0.00936475
	19.8236	-0.00821621
	19.8314	-0.00696033
	19.8393	-0.00559769
	19.8472	-0.00415977
	19.8551	-0.00261366
	19.863	-0.0009419
	19.8709	0.00107471
	19.8788	0.00319733
	19.8867	0.00520714
	19.8946	0.00735417
	19.9025	0.00964893
	19.9104	0.0120895
	19.9183	0.014656
	19.9262	0.0173889
	19.9341	0.020311
	19.942	0.0233889
	19.9499	0.0266274
	19.9578	0.030081
	19.9657	0.0337563
	19.9735	0.0376489
	19.9814	0.0417409
	19.9893	0.0460392
	19.9972	0.0505781
	20.0051	0.0553765
	20.013	0.0604008
	20.0209	0.0657064
	20.0288	0.0713486
	20.0367	0.077841
	20.0446	0.0847829
	20.0525	0.0914649
	20.0604	0.0983126
	20.0683	0.105561
	20.0762	0.113182
	20.0841	0.121161
	20.092	0.129571
	20.0999	0.138461
	20.1078	0.14784
	20.1156	0.157682
	20.1236	0.167952
	20.1314	0.17875
	20.1393	0.190147
	20.1472	0.202128
	20.1551	0.214841
	20.163	0.228242
	20.1709	0.242322
	20.1788	0.257153
	20.1867	0.272632
	20.1946	0.288863
	20.2025	0.305909
	20.2104	0.323852
	20.2183	0.342738
	20.2262	0.362567
	20.2341	0.383556
	20.242	0.40575
	20.2499	0.429066
	20.2578	0.453528
	20.2657	0.479051
	20.2736	0.50591
	20.2814	0.534546
	20.2893	0.564671
	20.2972	0.596407
	20.3051	0.630005
	20.313	0.665363
	20.3209	0.702504
	20.3288	0.741367
	20.3367	0.78206
	20.3446	0.82489
	20.3525	0.869773
	20.3604	0.917001
	20.3683	0.966757
	20.3762	1.01909
	20.3841	1.07373
	20.392	1.13059
	20.3999	1.18967
	20.4078	1.25099
	20.4157	1.31485
	20.4235	1.38132
	20.4315	1.45063
	20.4393	1.52322
	20.4472	1.59905
	20.4551	1.67797
	20.463	1.7597
	20.4709	1.84438
	20.4788	1.93207
	20.4867	2.02242
	20.4946	2.11496
	20.5025	2.20978
	20.5104	2.30748
	20.5183	2.40884
	20.5262	2.51341
	20.5341	2.62036
	20.542	2.72958
	20.5499	2.8417
	20.5578	2.95587
	20.5657	3.07104
	20.5736	3.18769
	20.5815	3.30689
	20.5893	3.42878
	20.5972	3.55254
	20.6051	3.67761
	20.613	3.80348
	20.6209	3.92955
	20.6288	4.05587
	20.6367	4.18271
	20.6446	4.31005
	20.6525	4.43783
	20.6604	4.56654
	20.6683	4.69517
	20.6762	4.82246
	20.6841	4.94764
	20.692	5.07143
	20.6999	5.19466
	20.7078	5.31636
	20.7157	5.4363
	20.7235	5.55524
	20.7314	5.67191
	20.7393	5.78553
	20.7472	5.89567
	20.7551	6.0026
	20.763	6.10713
	20.7709	6.20845
	20.7788	6.30598
	20.7867	6.40021
	20.7946	6.49126
	20.8025	6.57828
	20.8104	6.66058
	20.8183	6.73812
	20.8262	6.81089
	20.8341	6.87921
	20.842	6.94313
	20.8499	7.00244
	20.8578	7.0569
	20.8657	7.10658
	20.8736	7.15135
	20.8815	7.19104
	20.8894	7.22559
	20.8972	7.25491
	20.9051	7.27911
	20.913	7.29818
	20.9209	7.31182
	20.9288	7.32025
	20.9367	7.31875
	20.9446	7.31725
	20.9525	7.31377
	20.9604	7.30126
	20.9683	7.28348
	20.9762	7.26057
	20.9841	7.23278
	20.992	7.20007
	20.9999	7.16249
	21.0078	7.11977
	21.0157	7.07207
	21.0236	7.01985
	21.0314	6.96333
	21.0393	6.90246
	21.0472	6.83757
	21.0551	6.76867
	21.063	6.69574
	21.0709	6.61868
	21.0788	6.53706
	21.0867	6.45091
	21.0946	6.36142
	21.1025	6.26937
	21.1104	6.17448
	21.1183	6.07621
	21.1262	5.97542
	21.1341	5.87284
	21.142	5.76741
	21.1499	5.65882
	21.1578	5.5471
	21.1657	5.43327
	21.1736	5.31871
	21.1815	5.20259
	21.1894	5.08517
	21.1972	4.96739
	21.2051	4.84861
	21.213	4.72825
	21.2209	4.60571
	21.2288	4.4824
	21.2367	4.35985
	21.2446	4.23757
	21.2525	4.11568
	21.2604	3.99442
	21.2683	3.87351
	21.2762	3.75267
	21.2841	3.63144
	21.292	3.51095
	21.2999	3.39183
	21.3078	3.27431
	21.3157	3.15885
	21.3236	3.04494
	21.3315	2.93219
	21.3393	2.82073
	21.3472	2.71067
	21.3551	2.60264
	21.363	2.49646
	21.3709	2.39215
	21.3788	2.2907
	21.3867	2.19212
	21.3946	2.09537
	21.4025	2.00087
	21.4104	1.90827
	21.4183	1.81764
	21.4262	1.72977
	21.4341	1.64438
	21.442	1.56149
	21.4499	1.48143
	21.4578	1.40433
	21.4657	1.33009
	21.4736	1.2583
	21.4814	1.18914
	21.4894	1.12223
	21.4973	1.05756
	21.5051	0.994756
	21.513	0.93412
	21.5209	0.876521
	21.5288	0.821677
	21.5367	0.769155
	21.5446	0.719109
	21.5525	0.67156
	21.5604	0.625949
	21.5683	0.582335
	21.5762	0.540883
	21.5841	0.50172
	21.592	0.464987
	21.5999	0.430112
	21.6078	0.396985
	21.6157	0.365752
	21.6236	0.336283
	21.6315	0.308403
	21.6394	0.282116
	21.6472	0.257309
	21.6551	0.23396
	21.663	0.21199
	21.6709	0.191476
	21.6788	0.172434
	21.6867	0.154708
	21.6946	0.1382
	21.7025	0.122783
	21.7104	0.108442
	21.7183	0.0951092
	21.7262	0.0823412
	21.7341	0.0702109
	21.742	0.0593355
	21.7499	0.049626
	21.7578	0.0407522
[truncated: 411 more rows]

## Sheet: Figure 3
Figure 3a
	Rootlength (cm)								Freshweight PALA (g)
	0 mM PALA	1	2.74	3.12	2.41	2.66	3.31		0 mM PALA	replicate 1 (10 seedlings)	0.1739
			2.9	2.12	2.34	2.54	2.81
		2	2.3	3.12	2.9	2.3	1.82			replicate 2 (10 seedlings)	0.1636
			1.72	1.96	2.56	3.4	2.95
		3	1.84	2.57	2.88	2.91	3.1			replicate 3 (10 seedlings)	0.1721
			2.8	2.54	2.96	3.11	3.8
	0.2 mM PALA	1	1.12	0.98	0.87	1.32	0.88		0.2 mM PALA	replicate 1 (10 seedlings)	0.1006
			0.65	0.5	0.76	0.94	1.31
		2	1.1	1.3	0.97	0.9	0.85			replicate 2 (10 seedlings)	0.095
			0.54	0.81	1.12	1.03	0.82
		3	0.9	1.15	0.96	1.1	0.84			replicate 3 (10 seedlings)	0.1032
			0.8	0.79	0.9	1.23	1.42
	0.4 mM PALA	1	0.11	0.09	0.04	0.14	0.22		0.4 mM PALA	replicate 1 (10 seedlings)	0.0435
			0.19	0.34	0.14	0.095	0.14
		2	0.18	0.17	0.18	0.19	0.23			replicate 2 (10 seedlings)	0.0329
			0.25	0.31	0.24	0.27	0.25
		3	0.19	0.18	0.23	0.25	0.41			replicate 3 (10 seedlings)	0.0417
			0.45	0.12	0.22	0.34	0.22
			0 mM PALA	0.2 mM PALA	0.4 mM PALA					0 mM PALA	0.2 mM PALA	0.4 mM PALA
		Average	2.683	0.962	0.212833				Average	0.169867	0.0996	0.0393667
		SD	0.492566	0.224137	0.0921738				SD	0.00550121	0.00419047	0.00567215
		SE	0.0884184	0.0402338	0.0165457				SE	0.0025933	0.0019754	0.00267388
		p-Value	0.5	5.14607e-25	7.76883e-35				p-Value	0.5	3.06105e-05	4.44412e-06
		t-test		***	***				t-test		***	***

## Sheet: Figure 5
Figure 5a, 5b, 5c
Figure 5a		Activity WT (nmol / min 𝞵g)
	[CP] mM	no inhibitors						0.1 mM UMP			0.4 mM UMP			0.01 mM PALA			0.1 mM PALA
	5	80.8327	76.6737	80.1113	81.0331	76.9008	83.0903	78.0586	76.1884	76.4733	58.1498	59.3966	57.5977	66.146	65.7687	55.9635	33.7393	33.2094	33.7437
	4	79.3276	81.082	80.1514				76.0191	75.7831	77.0656	48.7588	50.905	53.6836
	3	82.0171	80.8371	82.1329				74.1311	71.495	72.1719	41.6342	37.3283	40.3607
	2.5	81.1666	80.2805	81.603	82.3467	79.3098	81.7277	70.0479	71.4416	66.922	28.6096	31.6732	35.5204	50.6219	53.3911	49.8408	27.1223	29.0059	31.2947
	1.25	64.0009	69.6916	66.2986	60.6123		65.1007	48.033	40.6412	41.1978	9.87198	11.1544	12.989	40.5022	40.4586	40.2939	19.597	18.5729	27.1357
	0.625	57.2548	48.5495	52.1162	53.7682	45.664	49.6493	17.7357	14.5742	8.37582	0	1.51397	1.56741	27.6208	26.9095	26.5925	10.5533	10.433	10.5577
	0.3125	40.2271	29.2107	32.2431	39.4434	39.43	46.3231	7.62774	5.39241	4.11444	0	1.50507	1.12212	20.8431	20.8112	18.279	4.77346	4.92486	5.3835
	0.15625	25.1854	26.7483	26.1917	26.8952	26.7661	28.9436	2.44907	1.54514	0.0961817	0	0.28142	0.21062	17.1083	10.6869	14.7657	0.271624	0	5.18312
	0	0	0	0	0	0	0	0	0	0	0	0	0	0	0	0	0	0	0
Figure 5b		Activity F161A (nmol / min 𝞵g)
	[CP] mM	no inhibitors						0.2 mM UMP			0.4 mM UMP			0.01 mM PALA			0.1 mM PALA
	2.5	64.1742	62.3641	64.8723	62.2909	65.3326	64.2861	56.8852	56.1366	64.7163	55.8785	59.0019	63.3848	38.5555	36.2818	37.5725	5.51761	9.09169	9.10675
	1.25	71.2761	72.0247	64.6561	64.9723	66.3963	61.3638	58.947	63.7978	61.3552	68.1818	58.6072	62.406	39.7956	37.9672	40.9788	11.1503	10.7481	7.03307
	0.625	58.9761	47.2891	54.6738	60.2312	55.9839	49.4552	45.9984	48.4356	62.3824	50.5867	53.6703	49.8844	25.3401	31.9796	21.751	0	3.17505	4.94757
	0.3125	22.5663	21.8446	21.9231	36.4076	34.9126	36.5582	26.7663	21.3885	31.0589	27.0718	21.2197	30.7513	5.13041	6.44474	9.47244	0	3.38801	2.79645
	0.1525				26.093	25.0863	20.5539							4.40979	6.29094	5.34445	0	1.07556	1.18311
	0	0	0	0	0	0	0	0	0	0	0	0	0	0	0	0	0	0	0
Figure 5c	[Asp] mM	Activity WT (nmol / min 𝞵g)			Activity F161A (nmol / min 𝞵g)
	10	81.5878	80.1227	79.1459	62.6921	68.3754	64.2269
	7.5	78.1117	77.7095	76.8333
	5	73.4721	73.1274	72.7826	67.4794	67.2342	72.3764
	2.5	62.4219	62.4692	58.1744	50.2339	46.4888	51.7429
	1.25	41.1214	41.7419	41.5078	33.6295	36.0506	34.1436
	0.625	32.4211	32.3048	30.6816
	0.3125	29.159	29.4319	25.8984	15.844	14.4555	18.2759
	0.15625	19.9086	20.9141	22.3648
	0	0	0	0	0	0	0

## Sheet: Supplementary Figure 4
Supplementary Figure 4b, 4c
	Figure 4b. SEC-MALS analysis APO					Figure 4c. SEC-MALS analysis PALA
	Elution (mL)	Relative refractive index	Elution (mL)	MW (Da)		Elution (mL)	Relative refractive index	Elution (mL)	MW (Da)
	6.0041	0.00262314	12.5764	105829		5.00146	-0.0617786	12.6017	107951
	6.01199	0.00259489	12.5848	105696		5.00935	-0.0617949	12.6101	107685
	6.01989	0.00259151	12.5932	105494		5.01725	-0.0618438	12.6185	107550
	6.02778	0.00278668	12.6016	105379		5.02514	-0.0617836	12.6269	107454
	6.03568	0.00310469	12.6101	105325		5.03304	-0.0615983	12.6353	107319
	6.04357	0.00328425	12.6185	105206		5.04093	-0.06157	12.6437	107204
	6.05147	0.00337288	12.6269	105072		5.04883	-0.0615414	12.6522	107162
	6.05936	0.0034207	12.6353	105057		5.05672	-0.0615251	12.6606	107194
	6.06726	0.00346663	12.6437	105066		5.06462	-0.0615357	12.669	107178
	6.07515	0.00352862	12.6522	104988		5.07251	-0.0615337	12.6774	107070
	6.08305	0.00353484	12.6606	104872		5.0804	-0.0615517	12.6858	106995
	6.09094	0.00359478	12.669	104802		5.0883	-0.0615706	12.6943	106958
	6.09884	0.00383706	12.6774	104803		5.09619	-0.0615084	12.7027	106860
	6.10673	0.00410937	12.6858	104784		5.10409	-0.0613511	12.7111	106714
	6.11462	0.00424108	12.6942	104708		5.11198	-0.0612443	12.7195	106601
	6.12252	0.00430748	12.7027	104693		5.11988	-0.061211	12.7279	106573
	6.13041	0.00434091	12.7111	104754		5.12777	-0.0611778	12.7363	106567
	6.13831	0.00443549	12.7195	104769		5.13567	-0.0611541	12.7447	106482
	6.1462	0.00452002	12.7279	104724		5.14356	-0.0611282	12.7532	106424
	6.1541	0.00450836	12.7363	104682		5.15146	-0.0611023	12.7616	106494
	6.16199	0.00459501	12.7447	104694		5.15935	-0.0611312	12.77	106532
	6.16989	0.00488118	12.7532	104725		5.16725	-0.061081	12.7784	106484
	6.17778	0.00514238	12.7616	104682		5.17514	-0.0609043	12.7868	106457
	6.18568	0.00528353	12.77	104643		5.18304	-0.0607862	12.7952	106489
	6.19357	0.00536234	12.7784	104706		5.19093	-0.0607483	12.8037	106558
	6.20147	0.0053909	12.7868	104768		5.19883	-0.0607084	12.8121	106582
	6.20936	0.0054771	12.7952	104783		5.20672	-0.0606871	12.8205	106569
	6.21726	0.00554754	12.8037	104795		5.21462	-0.0606658	12.8289	106623
	6.22515	0.0055469	12.8121	104838		5.22251	-0.0606635	12.8373	106716
	6.23305	0.00567609	12.8205	104896		5.23041	-0.0606761	12.8458	106781
	6.24094	0.00601564	12.8289	104905		5.2383	-0.0606069	12.8542	106841
	6.24884	0.00630529	12.8373	104889		5.2462	-0.0605776	12.8626	106920
	6.25673	0.00645348	12.8458	104924		5.25409	-0.060548	12.871	107037
	6.26462	0.00655311	12.8542	104972		5.26199	-0.0605377	12.8794	107120
	6.27252	0.0066262	12.8626	104979		5.26988	-0.0605607	12.8878	107120
	6.28041	0.00675598	12.871	104954		5.27778	-0.0605504	12.8963	107157
	6.28831	0.0068502	12.8794	104959		5.28567	-0.0605414	12.9047	107233
	6.2962	0.0068597	12.8878	105018		5.29357	-0.0605913	12.9131	107268
	6.3041	0.00701267	12.8963	105051		5.30146	-0.0605896	12.9215	107283
	6.31199	0.0074079	12.9047	105038		5.30935	-0.0604689	12.9299	107322
	6.31989	0.00771952	12.9131	105053		5.31725	-0.0603162	12.9383	107384
	6.32778	0.0078553	12.9215	105084		5.32514	-0.0602709	12.9468	107442
	6.33568	0.00800148	12.9299	105080		5.33304	-0.0602253	12.9552	107473
	6.34357	0.00816958	12.9383	105055		5.34093	-0.0601794	12.9636	107514
	6.35147	0.00837234	12.9468	105043		5.34883	-0.0601522	12.972	107586
	6.35936	0.00854617	12.9552	105058		5.35672	-0.0601245	12.9804	107636
	6.36726	0.00866698	12.9636	105074		5.36462	-0.0601352	12.9888	107654
	6.37515	0.00889357	12.972	105063		5.37251	-0.0601794	12.9973	107678
	6.38305	0.00921762	12.9804	105059		5.38041	-0.0600414	13.0057	107724
	6.39094	0.00942627	12.9888	105086		5.3883	-0.0599888	13.0141	107769
	6.39884	0.00957633	12.9973	105111		5.3962	-0.0599502	13.0225	107791
	6.40673	0.00975244	13.0057	105114		5.40409	-0.0599462	13.0309	107812
	6.41463	0.00991316	13.0141	105113		5.41199	-0.0599419	13.0394	107866
	6.42252	0.0101194	13.0225	105140		5.41988	-0.059909	13.0478	107930
	6.43042	0.0102854	13.0309	105173		5.42778	-0.0598544	13.0562	107982
	6.43831	0.0103812	13.0394	105178		5.43567	-0.0598168	13.0646	108029
	6.44621	0.010657	13.0478	105163		5.44357	-0.0597792	13.073	108080
	6.4541	0.0110898	13.0562	105166		5.45146	-0.0596342	13.0814	108140
	6.46199	0.0113452	13.0646	105175		5.45936	-0.0594832	13.0899	108186
	6.46989	0.0114829	13.073	105183		5.46725	-0.0594476	13.0983	108240
	6.47778	0.0116019	13.0814	105197		5.47515	-0.0594203	13.1067	108292
	6.48568	0.0117239	13.0899	105186		5.48304	-0.0593927	13.1151	108332
	6.49357	0.011903	13.0983	105184		5.49094	-0.0593641	13.1235	108344
	6.50147	0.0120412	13.1067	105193		5.49883	-0.0593358	13.1319	108375
	6.50936	0.0121631	13.1151	105185		5.50672	-0.059409	13.1404	108425
	6.51726	0.0124229	13.1235	105182		5.51462	-0.059423	13.1488	108490
	6.52515	0.0128259	13.1319	105191		5.52251	-0.0593148	13.1572	108549
	6.53305	0.013086	13.1404	105210		5.53041	-0.0592832	13.1656	108596
	6.54094	0.0132478	13.1488	105241		5.5383	-0.059252	13.174	108638
	6.54884	0.0133854	13.1572	105290		5.5462	-0.0592297	13.1824	108680
	6.55673	0.0135413	13.1656	105352		5.55409	-0.0592357	13.1909	108726
	6.56463	0.0137578	13.174	105394		5.56199	-0.0592323	13.1993	108779
	6.57252	0.0138774	13.1824	105404		5.56988	-0.0592413	13.2077	108831
	6.58042	0.0140223	13.1909	105394		5.57778	-0.0592513	13.2161	108888
	6.58831	0.0143697	13.1993	105375		5.58567	-0.0591804	13.2245	108948
	6.59621	0.0147921	13.2077	105355		5.59357	-0.0590125	13.233	109009
	6.6041	0.0150929	13.2161	105342		5.60146	-0.0589423	13.2414	109069
	6.612	0.0153397	13.2245	105329		5.60936	-0.0588917	13.2498	109120
	6.61989	0.0155656	13.233	105320		5.61725	-0.0588741	13.2582	109166
	6.62779	0.015821	13.2414	105314		5.62515	-0.0588561	13.2666	109226
	6.63568	0.016041	13.2498	105311		5.63304	-0.0588368	13.275	109296
	6.64358	0.0161326	13.2582	105311		5.64094	-0.0588371	13.2835	109368
	6.65147	0.0163179	13.2666	105302		5.64883	-0.0588837	13.2919	109435
	6.65937	0.0167533	13.275	105292		5.65673	-0.0588561	13.3003	109497
	6.66726	0.0172313	13.2835	105302		5.66462	-0.0587323	13.3087	109572
	6.67516	0.0175279	13.2919	105323		5.67251	-0.0587084	13.3171	109641
	6.68305	0.0177814	13.3003	105356		5.68041	-0.0586844	13.3255	109693
	6.69095	0.0180406	13.3087	105376		5.6883	-0.0586741	13.334	109764
	6.69884	0.0183379	13.3171	105375		5.6962	-0.0586771	13.3424	109845
	6.70673	0.0186317	13.3255	105376		5.70409	-0.0586438	13.3508	109897
	6.71463	0.0188084	13.334	105378		5.71199	-0.0586419	13.3592	109947
	6.72252	0.0190551	13.3424	105380		5.71988	-0.0586465	13.3676	110031
	6.73042	0.0195249	13.3508	105407		5.72778	-0.0585544	13.376	110142
	6.73831	0.0200476	13.3592	105448		5.73567	-0.0583943	13.3845	110243
	6.74621	0.0204616	13.3676	105479		5.74357	-0.0583468	13.3929	110302
	6.7541	0.0208088	13.376	105499		5.75146	-0.0583135	13.4013	110373
	6.762	0.0210848	13.3845	105507		5.75936	-0.0582799	13.4097	110476
	6.76989	0.0213927	13.3929	105515		5.76725	-0.0582506	13.4181	110570
	6.77779	0.0216745	13.4013	105518		5.77515	-0.058233	13.4266	110641
	6.78568	0.0218692	13.4097	105503		5.78304	-0.0582766	13.435	110700
	6.79358	0.0221753	13.4181	105506		5.79094	-0.0583135	13.4434	110776
	6.80147	0.0227192	13.4266	105554		5.79883	-0.0582367	13.4518	110848
	6.80937	0.0232539	13.435	105600		5.80673	-0.0581532	13.4602	110884
	6.81726	0.0236238	13.4434	105627		5.81462	-0.0580963	13.4686	110929
	6.82516	0.0239925	13.4518	105647		5.82252	-0.0580677	13.4771	111035
	6.83305	0.0243696	13.4602	105663		5.83041	-0.0580391	13.4855	111178
	6.84095	0.0248162	13.4686	105677		5.83831	-0.058058	13.4939	111319
	6.84884	0.0253416	13.4771	105666		5.8462	-0.0580906	13.5023	111445
	6.85673	0.0257723	13.4855	105649		5.8541	-0.0581325	13.5107	111570
	6.86463	0.0262373	13.4939	105675		5.86199	-0.0581345	13.5191	111708
	6.87253	0.0268987	13.5023	105733		5.86989	-0.0580241	13.5276	111801
	6.88042	0.0275043	13.5107	105802		5.87778	-0.057925	13.536	111840
	6.88831	0.0280072	13.5191	105874		5.88567	-0.0578674	13.5444	111952
	6.89621	0.0284943	13.5275	105949		5.89357	-0.0578601	13.5528	112120
	6.9041	0.0289665	13.536	106021		5.90146	-0.0578528	13.5612	112287
	6.912	0.029471	13.5444	106037		5.90936	-0.0578381	13.5696	112433
	6.91989	0.0299733	13.5528	106020		5.91725	-0.0577842	13.5781	112550
	6.92779	0.0304172	13.5612	106056		5.92515	-0.0577303	13.5865	112684
	6.93568	0.0309446	13.5696	106133		5.93304	-0.0576924	13.5949	112805
	6.94358	0.0317143	13.5781	106209		5.94094	-0.0575208	13.6033	112883
	6.95147	0.0324163	13.5865	106286		5.94883	-0.0574659	13.6117	112991
	6.95937	0.0329588	13.5949	106366		5.95673	-0.0574236	13.6202	113150
	6.96726	0.0335124	13.6033	106450		5.96462	-0.057409	13.6286	113308
	6.97516	0.0340803	13.6117	106530		5.97252	-0.0573943	13.637	113442
	6.98305	0.0347157	13.6201	106622		5.98041	-0.0573641	13.6454	113560
	6.99095	0.0353278	13.6286	106719		5.98831	-0.0573494	13.6538	113717
	6.99884	0.0359345	13.637	106808		5.9962	-0.0574433	13.6622	113884
	7.00674	0.036747				6.0041	-0.0575018	13.6707	113961
	7.01463	0.0378281				6.01199	-0.0574163	13.6791	114039
	7.02253	0.038878				6.01989	-0.0572982	13.6875	114228
	7.03042	0.0397929				6.02778	-0.057257	13.6959	114457
	7.03832	0.0407077				6.03568	-0.0572217	13.7043	113784
	7.04621	0.0416494				6.04357	-0.0572097
	7.0541	0.0426351				6.05147	-0.0571977
	7.062	0.0436133				6.05936	-0.057248
	7.06989	0.0446562				6.06726	-0.0573471
	7.07779	0.0458963				6.07515	-0.0573275
	7.08568	0.0473104				6.08305	-0.0571738
	7.09358	0.0486457				6.09094	-0.0570471
	7.10147	0.0498931				6.09884	-0.0569858
	7.10937	0.0512024				6.10673	-0.0569389
	7.11726	0.0526605				6.11462	-0.056901
	7.12516	0.0542848				6.12252	-0.0568874
	7.13305	0.055934				6.13041	-0.0568734
	7.14095	0.0576972				6.13831	-0.0568877
	7.14884	0.059771				6.1462	-0.0568847
	7.15674	0.0620842				6.1541	-0.056746
	7.16463	0.0643262				6.16199	-0.0566805
	7.17253	0.0665954				6.16989	-0.0566319
	7.18042	0.0690752				6.17778	-0.0565833
	7.18832	0.071795				6.18568	-0.05655
	7.19621	0.0746994				6.19357	-0.0565168
	7.20411	0.0777233				6.20147	-0.0564888
	7.212	0.0809553				6.20936	-0.0565371
	7.2199	0.0846528				6.21726	-0.0565111
	7.22779	0.0887468				6.22515	-0.0563554
	7.23569	0.092786				6.23305	-0.0562929
	7.24358	0.0968715				6.24094	-0.0562303
	7.25148	0.101233				6.24884	-0.0561954
	7.25937	0.106018				6.25673	-0.0561841
	7.26727	0.111165				6.26462	-0.0561731
	7.27516	0.116309				6.27252	-0.0561921
	7.28305	0.121604				6.28041	-0.0562666
	7.29095	0.127601				6.28831	-0.0561961
	7.29884	0.134018				6.2962	-0.0560214
	7.30674	0.140146				6.3041	-0.0559556
	7.31463	0.14635				6.31199	-0.0559216
	7.32253	0.153074				6.31989	-0.0558877
	7.33042	0.160269				6.32778	-0.0558654
	7.33832	0.167709				6.33568	-0.0558438
	7.34621	0.17502				6.34357	-0.0558654
	7.35411	0.182361				6.35147	-0.0559113
	7.362	0.190448				6.35936	-0.0558428
	7.3699	0.19886				6.36726	-0.0556861
	7.37779	0.206725				6.37515	-0.0556582
	7.38569	0.214561				6.38305	-0.0556302
	7.39358	0.222738				6.39094	-0.0556139
	7.40148	0.231079				6.39884	-0.0555723
	7.40937	0.239509				6.40673	-0.0554559
	7.41727	0.247807				6.41463	-0.0553767
	7.42516	0.256195				6.42252	-0.0553215
	7.43306	0.265087				6.43042	-0.0551698
	7.44095	0.273832				6.43831	-0.0550664
	7.44885	0.282012				6.44621	-0.0550028
	7.45674	0.290304				6.4541	-0.0549912
	7.46464	0.298788				6.46199	-0.0549799
	7.47253	0.307144				6.46989	-0.0549845
	7.48042	0.31522				6.47778	-0.0549669
	7.48832	0.322974				6.48568	-0.0549496
	7.49621	0.330697				6.49357	-0.0549147
	7.50411	0.338771				6.50147	-0.0547832
	7.512	0.346529				6.50936	-0.0547047
	7.5199	0.353477				6.51726	-0.0546558
	7.52779	0.360295				6.52515	-0.0546412
	7.53569	0.367139				6.53305	-0.0546262
	7.54358	0.373717				6.54094	-0.0546099
	7.55148	0.379933				6.54884	-0.054581
	7.55937	0.385707				6.55673	-0.054597
	7.56727	0.391286				6.56463	-0.0545447
	7.57516	0.396966				6.57252	-0.0543977
	7.58306	0.40221				6.58042	-0.0542447
	7.59095	0.40672				6.58831	-0.0541671
	7.59885	0.411027				6.59621	-0.0541076
	7.60674	0.415241				6.6041	-0.0540364
	7.61464	0.419181				6.612	-0.0539433
	7.62253	0.422648				6.61989	-0.0538914
	7.63042	0.425639				6.62779	-0.0538391
	7.63832	0.428535				6.63568	-0.0537759
	7.64621	0.431382				6.64358	-0.0536203
	7.65411	0.433672				6.65147	-0.0534596
	7.662	0.43548				6.65937	-0.053402
	7.6699	0.437104				6.66726	-0.0533618
	7.67779	0.438943				6.67516	-0.0533285
	7.68569	0.440762				6.68305	-0.0532949
	7.69358	0.442309				6.69095	-0.0532883
	7.70148	0.443249				6.69884	-0.0533155
	7.70937	0.44329				6.70673	-0.053259
	7.71727	0.443241				6.71463	-0.053078
	7.72516	0.443193				6.72252	-0.0529093
	7.73306	0.441822				6.73042	-0.0528232
	7.74095	0.440035				6.73831	-0.0527829
	7.74885	0.438035				6.74621	-0.052743
	7.75674	0.435975				6.7541	-0.0526988
	7.76464	0.434208				6.762	-0.0526652
	7.77253	0.432325				6.76989	-0.0526319
	7.78043	0.43044				6.77779	-0.0525467
	7.78832	0.428392				6.78568	-0.0523591
	7.79622	0.426101				6.79358	-0.0522197
	7.80411	0.423615				6.80147	-0.0521406
	7.81201	0.420901				6.80937	-0.0520833
	7.8199	0.418037				6.81726	-0.0520294
	7.8278	0.415121				6.82516	-0.0519213
	7.83569	0.412019				6.83305	-0.0518747
	7.84359	0.408877				6.84095	-0.0518282
	7.85148	0.405732				6.84884	-0.0517181
	7.85938	0.402353				6.85673	-0.0514815
	7.86727	0.398849				6.86463	-0.0513079
	7.87516	0.395305				6.87253	-0.051268
	7.88306	0.391589				6.88042	-0.0512037
	7.89095	0.387859				6.88831	-0.0510807
	7.89885	0.384194				6.89621	-0.050927
	7.90674	0.380424				6.9041	-0.0507903
	7.91464	0.376756				6.912	-0.0507058
	7.92253	0.373245				6.91989	-0.0505421
	7.93043	0.369611				6.92779	-0.050263
	7.93832	0.365981				6.93568	-0.050066
	7.94622	0.362448				6.94358	-0.0499539
	7.95411	0.358863				6.95147	-0.0498601
	7.96201	0.355322				6.95937	-0.0497277
	7.9699	0.351809				6.96726	-0.0495684
	7.9778	0.348252				6.97516	-0.0494869
	7.98569	0.344897				6.98305	-0.0494027
	7.99359	0.341802				6.99095	-0.0491755
	8.00148	0.338755				6.99884	-0.0488621
	8.00938	0.335745				7.00674	-0.0486658
	8.01727	0.332791				7.01463	-0.0485251
	8.02517	0.329817				7.02253	-0.0482756
	8.03306	0.32692				7.03042	-0.0476878
	8.04096	0.324163				7.03832	-0.0471559
	8.04885	0.321467				7.04621	-0.0470474
	8.05674	0.318977				7.0541	-0.0469473
	8.06464	0.316686				7.062	-0.0467044
	8.07254	0.314389				7.06989	-0.046399
	8.08043	0.31213				7.07779	-0.0461712
	8.08832	0.309895				7.08568	-0.0459905
	8.09622	0.307678				7.09358	-0.0458229
	8.10411	0.305587				7.10147	-0.045616
	8.11201	0.303546				7.10937	-0.0453455
	8.1199	0.301517				7.11726	-0.0451179
	8.1278	0.299693				7.12516	-0.0448601
	8.13569	0.298064				7.13305	-0.044444
	8.14359	0.296425				7.14095	-0.0440092
	8.15148	0.294823				7.14884	-0.0436699
	8.15938	0.293224				7.15674	-0.0433216
	8.16727	0.291622				7.16463	-0.0429713
	8.17517	0.290121				7.17253	-0.0426057
	8.18306	0.28859				7.18042	-0.0422015
	8.19096	0.287125				7.18832	-0.0418212
	8.19885	0.285959				7.19621	-0.0414037
	8.20675	0.284946				7.20411	-0.0408372
	8.21464	0.283841				7.212	-0.0402673
	8.22254	0.282699				7.2199	-0.0397933
	8.23043	0.281565				7.22779	-0.0393302
	8.23832	0.280423				7.23569	-0.0388685
	8.24622	0.279327				7.24358	-0.0383781
	8.25412	0.278229				7.25148	-0.0379041
	8.26201	0.277134				7.25937	-0.0374633
	8.2699	0.276211				7.26727	-0.036926
	8.2778	0.275437				7.27516	-0.0362184
	8.28569	0.274514				7.28305	-0.0355045
	8.29359	0.273541				7.29095	-0.0348991
	8.30148	0.272638				7.29884	-0.0342983
	8.30938	0.271832				7.30674	-0.0336716
	8.31727	0.271163				7.31463	-0.0329969
	8.32517	0.270383				7.32253	-0.0323667
	8.33306	0.269523				7.33042	-0.0318272
	8.34096	0.268893				7.33832	-0.0312163
	8.34885	0.268342				7.34621	-0.0304371
	8.35675	0.267632				7.35411	-0.0297208
	8.36464	0.266873				7.362	-0.0291505
	8.37254	0.266119				7.3699	-0.0285248
	8.38043	0.265425				7.37779	-0.0278142
	8.38833	0.26475				7.38569	-0.0270348
	8.39622	0.264				7.39358	-0.0262653
	8.40412	0.263317				7.40148	-0.0255901
	8.41201	0.262829				7.40937	-0.0248833
	8.41991	0.262398				7.41727	-0.0240354
	8.4278	0.261814				7.42516	-0.0232869
	8.4357	0.261129				7.43306	-0.0226659
	8.44359	0.260436				7.44095	-0.0220528
	8.45148	0.25979				7.44885	-0.0214659
	8.45938	0.259112				7.45674	-0.0208222
	8.46728	0.258297				7.46464	-0.0201799
	8.47517	0.257585				7.47253	-0.0195936
	8.48306	0.257121				7.48042	-0.0189357
	8.49096	0.256703				7.48832	-0.0181391
	8.49885	0.256146				7.49621	-0.0174144
	8.50675	0.255506				7.50411	-0.0168357
	8.51464	0.254818				7.512	-0.0162793
	8.52254	0.254153				7.5199	-0.0156802
	8.53043	0.25349				7.52779	-0.0151327
	8.53833	0.25273				7.53569	-0.0147163
	8.54622	0.252071				7.54358	-0.0142662
	8.55412	0.251664				7.55148	-0.0136697
	8.56201	0.251283				7.55937	-0.0129777
	8.56991	0.25076				7.56727	-0.012399
	8.5778	0.250206				7.57516	-0.0119277
	8.5857	0.249585				7.58306	-0.0114999
	8.59359	0.248927				7.59095	-0.0110978
	8.60149	0.248261				7.59885	-0.0106909
	8.60938	0.247537				7.60674	-0.010364
	8.61727	0.246914				7.61464	-0.010052
	8.62517	0.246479				7.62253	-0.00963713
	8.63307	0.246017				7.63042	-0.00917166
	8.64096	0.245457				7.63832	-0.00883879
	8.64885	0.244912				7.64621	-0.00861038
	8.65675	0.244304				7.65411	-0.00839112
	8.66464	0.243689				7.662	-0.00813923
	8.67254	0.242994				7.6699	-0.00789006
	8.68043	0.242211				7.67779	-0.00770979
	8.68833	0.241599				7.68569	-0.0075035
	8.69622	0.241137				7.69358	-0.00721897
	8.70412	0.240583				7.70148	-0.00695147
	8.71201	0.239935				7.70937	-0.00679865
	8.71991	0.239263				7.71727	-0.00670833
	8.7278	0.238599				7.72516	-0.00664459
	8.7357	0.237985				7.73306	-0.00657716
	8.74359	0.237303				7.74095	-0.00653231
	8.75149	0.23655				7.74885	-0.00650387
	8.75938	0.235933				7.75674	-0.00647539
	8.76728	0.23553				7.76464	-0.00632639
	8.77517	0.234995				7.77253	-0.00626897
	8.78307	0.23427				7.78043	-0.00622529
	8.79096	0.233489				7.78832	-0.0062551
	8.79886	0.232726				7.79622	-0.00628491
	8.80675	0.232079				7.80411	-0.00638365
	8.81465	0.231455				7.81201	-0.00647001
	8.82254	0.230838				7.8199	-0.00663554
	8.83043	0.230351				7.8278	-0.00679066
	8.83833	0.229987				7.83569	-0.00682503
	8.84623	0.229485				7.84359	-0.00683398
	8.85412	0.228861				7.85148	-0.00695374
	8.86201	0.228196				7.85938	-0.00712582
	8.86991	0.227519				7.86727	-0.00729183
	8.8778	0.22682				7.87516	-0.0073862
	8.8857	0.225985				7.88306	-0.00746621
	8.89359	0.225177				7.89095	-0.00764485
	8.90149	0.224598				7.89885	-0.00778337
	8.90938	0.224182				7.90674	-0.00781847
	8.91728	0.223693				7.91464	-0.0078872
	8.92517	0.223072				7.92253	-0.00801571
	8.93307	0.222332				7.93043	-0.0081547
	8.94096	0.221551				7.93832	-0.00832685
	8.94886	0.220797				7.94622	-0.00849804
	8.95675	0.220018				7.95411	-0.00866594
	8.96465	0.219316				7.96201	-0.00887379
	8.97254	0.218803				7.9699	-0.00901677
	8.98044	0.218361				7.9778	-0.0090167
	8.98833	0.217772				7.98569	-0.00907079
	8.99623	0.217065				7.99359	-0.00925672
	9.00412	0.216301				8.00148	-0.00945818
	9.01201	0.215559				8.00938	-0.00963669
	9.01991	0.21486				8.01727	-0.00977495
	9.02781	0.214062				8.02517	-0.00994172
	9.0357	0.21332				8.03306	-0.0101149
	9.04359	0.212825				8.04096	-0.0101748
	9.05149	0.212383				8.04885	-0.0101509
	9.05938	0.211793				8.05674	-0.0101271
	9.06728	0.21117				8.06464	-0.0102131
	9.07517	0.210494				8.07254	-0.0102968
	9.08307	0.209799				8.08043	-0.0103655
	9.09096	0.209087				8.08832	-0.0104623
	9.09886	0.208251				8.09622	-0.0106096
	9.10675	0.207492				8.10411	-0.0107647
	9.11465	0.206963				8.11201	-0.0108043
	9.12254	0.206401				8.1199	-0.0107703
	9.13044	0.205701				8.1278	-0.0107364
	9.13833	0.204994				8.13569	-0.0107945
	9.14623	0.204266				8.14359	-0.010862
	9.15412	0.20363				8.15148	-0.0108776
	9.16202	0.202989				8.15938	-0.0108516
	9.16991	0.202244				8.16727	-0.0108844
	9.17781	0.201624				8.17517	-0.0109228
	9.1857	0.201211				8.18306	-0.0108803
	9.1936	0.200721				8.19096	-0.0108176
	9.20149	0.200085				8.19885	-0.010777
	9.20939	0.199421				8.20675	-0.0107684
	9.21728	0.198721				8.21464	-0.0107597
	9.22518	0.198062				8.22254	-0.0107818
	9.23307	0.197335				8.23043	-0.010788
	9.24096	0.196516				8.23832	-0.0108298
	9.24886	0.195863				8.24622	-0.0108476
	9.25675	0.195377				8.25412	-0.0107233
	9.26465	0.194816				8.26201	-0.0105272
	9.27254	0.19413				8.2699	-0.0104228
	9.28044	0.193454				8.2778	-0.0103774
	9.28833	0.192845				8.28569	-0.0103321
	9.29623	0.192325				8.29359	-0.0102742
	9.30412	0.191828				8.30148	-0.010172
	9.31202	0.191219				8.30938	-0.0100929
	9.31991	0.190658				8.31727	-0.0100298
	9.32781	0.19024				8.32517	-0.00991421
	9.3357	0.189719				8.33306	-0.0098172
	9.3436	0.189088				8.34096	-0.00975549
	9.35149	0.188402				8.34885	-0.0097167
	9.35939	0.187706				8.35675	-0.00967791
	9.36728	0.187092				8.36464	-0.00957286
	9.37518	0.186463				8.37254	-0.00950429
	9.38307	0.185814				8.38043	-0.0094357
	9.39097	0.185308				8.38833	-0.00940433
	9.39886	0.184917				8.39622	-0.00937292
	9.40676	0.184408				8.40412	-0.00938121
	9.41465	0.183775				8.41201	-0.00970183
	9.42254	0.18303				8.41991	-0.00957801
	9.43044	0.182325				8.4278	-0.00942256
	9.43833	0.181736				8.4357	-0.00928546
	9.44623	0.181044				8.44359	-0.00917156
	9.45412	0.180338				8.45148	-0.00909927
	9.46202	0.179768				8.45938	-0.00897043
	9.46991	0.179397				8.46728	-0.00873174
	9.47781	0.179019				8.47517	-0.00851627
	9.4857	0.178532				8.48306	-0.00839502
	9.4936	0.177974				8.49096	-0.0083053
	9.50149	0.177388				8.49885	-0.0082361
	9.50939	0.176819				8.50675	-0.00818041
	9.51728	0.176151				8.51464	-0.00813743
	9.52518	0.175481				8.52254	-0.00809442
	9.53307	0.175005				8.53043	-0.00801824
	9.54097	0.174656				8.53833	-0.00782133
	9.54886	0.174194				8.54622	-0.00765147
	9.55676	0.173652				8.55412	-0.00757436
	9.56465	0.173095				8.56201	-0.00750673
	9.57255	0.172604				8.56991	-0.00744645
	9.58044	0.17216				8.5778	-0.00735949
	9.58834	0.171601				8.5857	-0.00731781
	9.59623	0.171092				8.59359	-0.00727612
	9.60413	0.170737				8.60149	-0.00716232
	9.61202	0.170401				8.60938	-0.00692569
	9.61992	0.169952				8.61727	-0.00674512
	9.62781	0.169393				8.62517	-0.00663834
	9.6357	0.168785				8.63307	-0.00654629
	9.6436	0.168235				8.64096	-0.00648404
	9.65149	0.167703				8.64885	-0.00645361
	9.65939	0.167113				8.65675	-0.00642317
	9.66728	0.16661				8.66464	-0.0064085
	9.67518	0.166244				8.67254	-0.00632283
	9.68307	0.165887				8.68043	-0.00614136
	9.69097	0.165466				8.68833	-0.00600078
	9.69886	0.165016				8.69622	-0.00590045
	9.70676	0.164466				8.70412	-0.0058247
	9.71465	0.163914				8.71201	-0.00576432
	9.72255	0.163395				8.71991	-0.00569433
	9.73044	0.162808				8.7278	-0.0056554
	9.73834	0.162295				8.7357	-0.00560434
	9.74623	0.162018				8.74359	-0.00544236
	9.75413	0.161757				8.75149	-0.00522211
	9.76202	0.161334				8.75938	-0.00510431
	9.76992	0.160869				8.76728	-0.00503698
	9.77781	0.160395				8.77517	-0.00497357
	9.78571	0.15999				8.78307	-0.00489932
	9.7936	0.159633				8.79096	-0.00486925
	9.8015	0.159186				8.79886	-0.00483914
	9.80939	0.158759				8.80675	-0.00481625
	9.81729	0.158482				8.81465	-0.00470853
	9.82518	0.158165				8.82254	-0.00453698
	9.83307	0.157711				8.83043	-0.00443565
	9.84097	0.157254				8.83833	-0.00438694
	9.84886	0.156829				8.84623	-0.00434426
	9.85676	0.156423				8.85412	-0.00423878
	9.86465	0.155963				8.86201	-0.00406496
	9.87255	0.155452				8.86991	-0.00395711
	9.88044	0.155063				8.8778	-0.00387737
	9.88834	0.154857				8.8857	-0.0037123
	9.89623	0.154588				8.89359	-0.0036096
	9.90413	0.154207				8.90149	-0.00354333
	9.91202	0.153803				8.90938	-0.00349909
	9.91992	0.153335				8.91728	-0.00345488
	9.92781	0.152907				8.92517	-0.0033942
	9.93571	0.152478				8.93307	-0.00333848
	9.9436	0.152011				8.94096	-0.00328279
	9.9515	0.151671				8.94886	-0.00323322
	9.95939	0.151508				8.95675	-0.00305335
	9.96729	0.151246				8.96465	-0.00287299
	9.97518	0.150857				8.97254	-0.00283757
	9.98308	0.150477				8.98044	-0.00280712
	9.99097	0.15006				8.98833	-0.00277667
	9.99887	0.149663				8.99623	-0.00274513
	10.0068	0.149268				9.00412	-0.0027136
	10.0147	0.148849				9.01201	-0.00268864
	10.0226	0.148587				9.01991	-0.00261202
	10.0305	0.148432				9.02781	-0.00242183
	10.0383	0.148114				9.0357	-0.00226501
	10.0462	0.147715				9.04359	-0.00218835
	10.0541	0.14732				9.05149	-0.00211443
	10.062	0.146956				9.05938	-0.00204458
	10.0699	0.14661				9.06728	-0.00199166
	10.0778	0.146166				9.07517	-0.00194827
	10.0857	0.145755				9.08307	-0.00190487
	10.0936	0.145471				9.09096	-0.00184591
	10.1015	0.145253				9.09886	-0.00164091
	10.1094	0.144984				9.10675	-0.00144392
	10.1173	0.14464				9.11465	-0.00136172
	10.1252	0.144269				9.12254	-0.00131779
	10.1331	0.14395				9.13044	-0.00128517
	10.141	0.143628				9.13833	-0.00125255
	10.1489	0.14314				9.14623	-0.00122335
	10.1568	0.142678				9.15412	-0.00126568
	10.1647	0.142514				9.16202	-0.00124027
	10.1725	0.142461				9.16991	-0.00108216
	10.1805	0.142314				9.17781	-0.00101446
	10.1883	0.142133				9.1857	-0.000980616
	10.1962	0.1418				9.1936	-0.000946767
	10.2041	0.141493				9.20149	-0.000919571
	10.212	0.141207				9.20939	-0.000897964
	10.2199	0.140772				9.21728	-0.000876354
	10.2278	0.140389				9.22518	-0.000885669
	10.2357	0.140234				9.23307	-0.000785227
	10.2436	0.14014				9.24096	-0.000609319
	10.2515	0.139861				9.24886	-0.000518608
	10.2594	0.139514				9.25675	-0.000483585
	10.2673	0.139175				9.26465	-0.000439257
	10.2752	0.138954				9.27254	-0.000415305
	10.2831	0.138818				9.28044	-0.000391356
	10.291	0.138547				9.28833	-0.000382144
	10.2989	0.138312				9.29623	-0.000403468
	10.3068	0.138258				9.30412	-0.00030247
	10.3147	0.138203				9.31202	-0.000110923
	10.3225	0.138092				9.31991	7.52007e-06
	10.3305	0.137736				9.32781	5.71715e-05
	10.3383	0.137381				9.3357	0.000113471
	10.3462	0.137098				9.3436	0.000181646
	10.3541	0.136836				9.35149	0.000296099
	10.362	0.136513				9.35939	0.000373033
	10.3699	0.13628				9.36728	0.000412683
	10.3778	0.136228				9.37518	0.000548794
	10.3857	0.136176				9.38307	0.000745959
	10.3936	0.13594				9.39097	0.000811784
	10.4015	0.135671				9.39886	0.000839019
	10.4094	0.135365				9.40676	0.000866258
	10.4173	0.135099				9.41465	0.000885197
	10.4252	0.134816				9.42254	0.000906494
	10.4331	0.134425				9.43044	0.000881521
	10.441	0.134199				9.43833	0.000863094
	10.4489	0.13418				9.44623	0.000946837
	10.4568	0.134138				9.45412	0.00102485
	10.4647	0.134097				9.46202	0.00108067
	10.4726	0.133937				9.46991	0.00111622
	10.4804	0.133745				9.47781	0.00114796
	10.4883	0.133599				9.4857	0.0011797
	10.4962	0.133447				9.4936	0.00117515
	10.5041	0.1332				9.50149	0.00109066
	10.512	0.133067				9.50939	0.0010919
	10.5199	0.132994				9.51728	0.00124014
	10.5278	0.132921				9.52518	0.0014179
	10.5357	0.132806				9.53307	0.00145788
	10.5436	0.132614				9.54097	0.0014933
	10.5515	0.132399				9.54886	0.0015183
	10.5594	0.132199				9.55676	0.0015433
	10.5673	0.131977				9.56465	0.00156709
	10.5752	0.13171				9.57255	0.00153864
	10.5831	0.131618				9.58044	0.00155534
	10.591	0.131712				9.58834	0.00169169
	10.5989	0.131661				9.59623	0.00176603
	10.6068	0.131609				9.60413	0.00181893
	10.6147	0.13154				9.61202	0.00187182
	10.6226	0.131384				9.61992	0.00189979
	10.6304	0.131196				9.62781	0.00192775
	10.6383	0.130887				9.6357	0.00194332
	10.6462	0.130593				9.6436	0.00185928
	10.6541	0.130529				9.65149	0.00186367
	10.662	0.130478				9.65939	0.00194116
	10.6699	0.130426				9.66728	0.00199233
	10.6778	0.130338				9.67518	0.00199744
	10.6857	0.130182				9.68307	0.00200256
	10.6936	0.130056				9.69097	0.0019787
	10.7015	0.129958				9.69886	0.00201017
	10.7094	0.129734				9.70676	0.00204163
	10.7173	0.129519				9.71465	0.00206547
	10.7252	0.129525				9.72255	0.00212378
	10.7331	0.12952				9.73044	0.00229572
	10.741	0.129488				9.73834	0.00234628
	10.7489	0.129404				9.74623	0.00238798
	10.7568	0.12932				9.75413	0.00241417
	10.7647	0.129265				9.76202	0.00244036
	10.7726	0.129331				9.76992	0.0024653
	10.7805	0.129323				9.77781	0.00249023
	10.7883	0.129299				9.78571	0.00249578
	10.7962	0.129426				9.7936	0.00252301
	10.8041	0.12946				9.8015	0.00259388
	10.812	0.129453				9.80939	0.00262947
	10.8199	0.129396				9.81729	0.002638
	10.8278	0.129339				9.82518	0.00264653
	10.8357	0.129274				9.83307	0.00265356
	10.8436	0.129227				9.84097	0.00268167
	10.8515	0.129075				9.84886	0.00270979
	10.8594	0.129015				9.85676	0.00271687
	10.8673	0.129138				9.86465	0.00276362
	10.8752	0.129235				9.87255	0.00282888
	10.8831	0.129234				9.88044	0.00286154
	10.891	0.129246				9.88834	0.0028942
	10.8989	0.129223				9.89623	0.00283941
	10.9068	0.129207				9.90413	0.00281562
	10.9147	0.129176				9.91202	0.00283005
	10.9226	0.129134				9.91992	0.00280679
	10.9305	0.129092				9.92781	0.00278196
	10.9383	0.129234				9.93571	0.00282692
	10.9462	0.129384				9.9436	0.00290443
	10.9541	0.129384				9.9515	0.00295475
	10.962	0.129374				9.95939	0.00296608
	10.9699	0.129345				9.96729	0.00297742
	10.9778	0.129379				9.97518	0.00298248
	10.9857	0.129464				9.98308	0.00299586
	10.9936	0.129434				9.99097	0.00294153
	11.0015	0.129482				9.99887	0.00290919
	11.0094	0.129698				10.0068	0.0029848
	11.0173	0.129846				10.0147	0.00304422
	11.0252	0.129896				10.0226	0.00308949
	11.0331	0.129883				10.0305	0.00312767
	11.041	0.12987				10.0383	0.00316586
	11.0489	0.129861				10.0462	0.0032223
	11.0568	0.12983				10.0541	0.00327187
	11.0647	0.1298				10.062	0.00331195
	11.0726	0.129866				10.0699	0.00335202
	11.0805	0.13012				10.0778	0.00343961
	11.0884	0.13028				10.0857	0.00350059
	11.0962	0.13025				10.0936	0.00353585
	11.1041	0.130214				10.1015	0.0035434
	11.112	0.130178				10.1094	0.00355095
	11.1199	0.130137				10.1173	0.00357614
	11.1278	0.130096				10.1252	0.00360132
	11.1357	0.130047				10.1331	0.00361586
	11.1436	0.130182				10.141	0.00358815
	11.1515	0.130498				10.1489	0.00364407
	11.1594	0.130727				10.1568	0.00368768
	11.1673	0.13084				10.1647	0.00369044
	11.1752	0.130943				10.1725	0.0036932
	11.1831	0.131045				10.1805	0.00365807
	11.191	0.131198				10.1883	0.00369164
	11.1989	0.131212				10.1962	0.00375687
	11.2068	0.131225				10.2041	0.00379676
	11.2147	0.131301				10.212	0.00388063
	11.2226	0.131595				10.2199	0.00392115
	11.2304	0.13181				10.2278	0.00394816
	11.2384	0.131828				10.2357	0.00397517
	11.2462	0.131826				10.2436	0.00401107
	11.2541	0.131898				10.2515	0.00404699
	11.262	0.132086				10.2594	0.00408605
	11.2699	0.132252				10.2673	0.00411672
	11.2778	0.13234				10.2752	0.00414742
	11.2857	0.132557				10.2831	0.00417005
	11.2936	0.13291				10.291	0.00434862
	11.3015	0.133128				10.2989	0.00449213
	11.3094	0.133244				10.3068	0.00452683
	11.3173	0.133316				10.3147	0.0045602
	11.3252	0.133357				10.3225	0.00459356
	11.3331	0.133427				10.3305	0.00458348
	11.341	0.133444				10.3383	0.00457341
	11.3489	0.133514				10.3462	0.00451249
	11.3568	0.133766				10.3541	0.00445065
	11.3647	0.134074				10.362	0.00460092
	11.3726	0.134291				10.3699	0.00479483
	11.3805	0.134474				10.3778	0.00504925
	11.3884	0.134583				10.3857	0.00514376
	11.3963	0.134691				10.3936	0.00523827
	11.4041	0.134855				10.4015	0.00532004
	11.412	0.13493				10.4094	0.00536196
	11.4199	0.135033				10.4173	0.00540384
	11.4278	0.135295				10.4252	0.00549243
	11.4357	0.135608				10.4331	0.00569067
	11.4436	0.135802				10.441	0.00582779
	11.4515	0.135949				10.4489	0.00588597
	11.4594	0.136086				10.4568	0.00593747
	11.4673	0.136254				10.4647	0.005955
	11.4752	0.136454				10.4726	0.0059725
	11.4831	0.136533				10.4804	0.00597037
	11.491	0.136649				10.4883	0.00594719
	11.4989	0.136984				10.4962	0.00606648
	11.5068	0.137408				10.5041	0.00631468
	11.5147	0.137709				10.512	0.00651897
	11.5226	0.137916				10.5199	0.0066576
	11.5305	0.138102				10.5278	0.00679426
	11.5383	0.138305				10.5357	0.00690986
	11.5463	0.138484				10.5436	0.00701402
	11.5541	0.138587				10.5515	0.00708055
	11.562	0.138769				10.5594	0.00713744
	11.5699	0.13914				10.5673	0.00728251
	11.5778	0.139476				10.5752	0.00749029
	11.5857	0.139665				10.5831	0.00764785
	11.5936	0.139836				10.591	0.00774951
	11.6015	0.139948				10.5989	0.00782093
	11.6094	0.140094				10.6068	0.00790107
	11.6173	0.14023				10.6147	0.00802057
	11.6252	0.140299				10.6226	0.00812356
	11.6331	0.140495				10.6304	0.00822136
	11.641	0.140865				10.6383	0.00843084
	11.6489	0.141203				10.6462	0.00871042
	11.6568	0.141399				10.6541	0.00888184
	11.6647	0.141545				10.662	0.0089847
	11.6726	0.14166				10.6699	0.00905942
	11.6805	0.141852				10.6778	0.00915177
	11.6883	0.142051				10.6857	0.00928244
	11.6962	0.142122				10.6936	0.00936354
	11.7041	0.142315				10.7015	0.00948606
	11.712	0.142771				10.7094	0.00974072
	11.7199	0.143115				10.7173	0.00999631
	11.7278	0.143263				10.7252	0.010169
	11.7357	0.143457				10.7331	0.0103069
	11.7436	0.143698				10.741	0.0104078
	11.7515	0.143978				10.7489	0.0105522
	11.7594	0.144238				10.7568	0.0107206
	11.7673	0.144399				10.7647	0.010805
	11.7752	0.144667				10.7726	0.0109187
	11.7831	0.145115				10.7805	0.0112015
	11.791	0.145385				10.7883	0.0115186
	11.7989	0.145474				10.7962	0.0117079
	11.8068	0.145527				10.8041	0.0118406
	11.8147	0.145571				10.812	0.0119548
	11.8226	0.145683				10.8199	0.0121312
	11.8305	0.145787				10.8278	0.0123697
	11.8384	0.145897				10.8357	0.0125235
	11.8462	0.146188				10.8436	0.0126896
	11.8541	0.146619				10.8515	0.012971
	11.862	0.146903				10.8594	0.0132319
	11.8699	0.147122				10.8673	0.0134269
	11.8778	0.147359				10.8752	0.013616
	11.8857	0.147626				10.8831	0.013767
	11.8936	0.147894				10.891	0.0139197
	11.9015	0.148081				10.8989	0.0140742
	11.9094	0.148294				10.9068	0.0141992
	11.9173	0.148625				10.9147	0.0143951
	11.9252	0.149112				10.9226	0.0147229
	11.9331	0.149476				10.9305	0.015004
	11.941	0.149707				10.9383	0.0152027
	11.9489	0.149925				10.9462	0.0153951
	11.9568	0.150154				10.9541	0.0155298
	11.9647	0.150429				10.962	0.0156884
	11.9726	0.150654				10.9699	0.0158406
	11.9805	0.150925				10.9778	0.0159696
	11.9884	0.151382				10.9857	0.0162121
	11.9962	0.152004				10.9936	0.0165935
	12.0041	0.152571				11.0015	0.0169198
	12.012	0.15305				11.0094	0.0171354
	12.0199	0.153511				11.0173	0.0173601
	12.0278	0.153983				11.0252	0.0175798
	12.0357	0.154466				11.0331	0.0178034
	12.0436	0.154928				11.041	0.0180073
	12.0515	0.15549				11.0489	0.0181939
	12.0594	0.156283				11.0568	0.0184493
	12.0673	0.157155				11.0647	0.0188
	12.0752	0.15789				11.0726	0.0191008
	12.0831	0.158536				11.0805	0.0193166
	12.091	0.159171				11.0884	0.0195148
	12.0989	0.159926				11.0962	0.0197274
	12.1068	0.160753				11.1041	0.0199918
	12.1147	0.161534				11.112	0.0202134
	12.1226	0.162501				11.1199	0.0204144
	12.1305	0.163785				11.1278	0.0207001
	12.1384	0.165134				11.1357	0.0210596
	12.1463	0.166405				11.1436	0.0213366
	12.1541	0.167762				11.1515	0.0215495
	12.162	0.169224				11.1594	0.0217823
	12.1699	0.170789				11.1673	0.0220369
	12.1778	0.172333				11.1752	0.0223101
	12.1857	0.173827				11.1831	0.0224984
	12.1936	0.175561				11.191	0.0226938
	12.2015	0.177676				11.1989	0.0230255
	12.2094	0.179864				11.2068	0.0234272
	12.2173	0.181917				11.2147	0.0235153
	12.2252	0.184047				11.2226	0.0235743
	12.2331	0.186357				11.2304	0.0236334
	12.241	0.188943				11.2384	0.023819
	12.2489	0.191664				11.2462	0.0242448
	12.2568	0.194385				11.2541	0.0245089
	12.2647	0.197371				11.262	0.0246946
	12.2726	0.200783				11.2699	0.0251314
	12.2805	0.20429				11.2778	0.0255152
	12.2884	0.207688				11.2857	0.0257855
	12.2963	0.211231				11.2936	0.025965
	12.3041	0.214996				11.3015	0.0264211
	12.312	0.219007				11.3094	0.0271765
	12.3199	0.223225				11.3173	0.027645
	12.3278	0.227588				11.3252	0.0278444
	12.3357	0.232323				11.3331	0.0281228
	12.3436	0.237538				11.341	0.028479
	12.3515	0.242819				11.3489	0.0288471
	12.3594	0.248066				11.3568	0.0291223
	12.3673	0.253534				11.3647	0.0293501
	12.3752	0.259251				11.3726	0.0295567
	12.3831	0.265267				11.3805	0.0297866
	12.391	0.271478				11.3884	0.0300543
	12.3989	0.277829				11.3963	0.030282
	12.4068	0.28467				11.4041	0.030581
	12.4147	0.292054				11.412	0.031013
	12.4226	0.299418				11.4199	0.031377
	12.4305	0.306699				11.4278	0.0316423
	12.4384	0.314393				11.4357	0.0319194
	12.4462	0.322588				11.4436	0.0322032
	12.4542	0.330998				11.4515	0.032518
	12.462	0.339361				11.4594	0.0327386
	12.4699	0.347894				11.4673	0.0330681
	12.4778	0.356959				11.4752	0.0337248
	12.4857	0.36655				11.4831	0.0343668
	12.4936	0.376051				11.491	0.0348306
	12.5015	0.385456				11.4989	0.0351765
	12.5094	0.395246				11.5068	0.0354956
	12.5173	0.405446				11.5147	0.0357866
	12.5252	0.417103				11.5226	0.0361196
	12.5331	0.428823				11.5305	0.0365109
	12.541	0.439396				11.5383	0.0368392
	12.5489	0.450437				11.5463	0.0372078
	12.5568	0.461819				11.5541	0.0376895
	12.5647	0.472783				11.562	0.038121
	12.5726	0.483682				11.5699	0.0384915
	12.5805	0.495034				11.5778	0.0388352
	12.5884	0.507069				11.5857	0.0391436
	12.5962	0.519271				11.5936	0.0395012
	12.6042	0.53091				11.6015	0.0398405
	12.612	0.542593				11.6094	0.0401323
	12.6199	0.554838				11.6173	0.0405068
	12.6278	0.567195				11.6252	0.0409879
	12.6357	0.578963				11.6331	0.0414007
	12.6436	0.590656				11.641	0.0417437
	12.6515	0.602774				11.6489	0.0420664
	12.6594	0.615104				11.6568	0.0423638
	12.6673	0.627254				11.6647	0.0426935
	12.6752	0.638974				11.6726	0.0430042
	12.6831	0.650667				11.6805	0.0433116
	12.691	0.662912				11.6883	0.043747
	12.6989	0.675147				11.6962	0.0443202
	12.7068	0.686585				11.7041	0.0448318
	12.7147	0.697907				11.712	0.0452537
	12.7226	0.709712				11.7199	0.0456379
	12.7305	0.721607				11.7278	0.0460178
	12.7384	0.733242				11.7357	0.0464223
	12.7463	0.744309				11.7436	0.046752
	12.7541	0.755185				11.7515	0.0470863
	12.7621	0.766517				11.7594	0.0475381
	12.7699	0.777647				11.7673	0.0480604
	12.7778	0.787918				11.7752	0.0485055
	12.7857	0.797966				11.7831	0.0488751
	12.7936	0.808163				11.791	0.0492407
	12.8015	0.818258				11.7989	0.0496326
	12.8094	0.827971				11.8068	0.0501036
	12.8173	0.837181				11.8147	0.0505634
	12.8252	0.846363				11.8226	0.0510032
	12.8331	0.855827				11.8305	0.0515095
	12.841	0.864814				11.8384	0.0520577
	12.8489	0.873051				11.8462	0.0525318
	12.8568	0.881263				11.8541	0.0529439
	12.8647	0.889575				11.862	0.0533282
	12.8726	0.897839				11.8699	0.0537204
	12.8805	0.905488				11.8778	0.0541063
	12.8884	0.912425				11.8857	0.0544536
	12.8963	0.919363				11.8936	0.0548701
	12.9041	0.926385				11.9015	0.0554246
	12.9121	0.932892				11.9094	0.0560111
	12.9199	0.938864				11.9173	0.0565071
	12.9278	0.944814				11.9252	0.0569482
	12.9357	0.95069				11.9331	0.0573518
	12.9436	0.956231				11.941	0.0578115
	12.9515	0.961258				11.9489	0.0583202
	12.9594	0.965828				11.9568	0.0587806
	12.9673	0.970302				11.9647	0.0592743
	12.9752	0.974719				11.9726	0.0599283
	12.9831	0.978567				11.9805	0.0606472
	12.991	0.981836				11.9884	0.0612576
	12.9989	0.984936				11.9962	0.0618561
	13.0068	0.987935				12.0041	0.0624366
	13.0147	0.990632				12.012	0.0630287
	13.0226	0.992776				12.0199	0.0636784
	13.0305	0.994559				12.0278	0.0642872
	13.0384	0.996274				12.0357	0.0649622
	13.0463	0.997882				12.0436	0.0657932
	13.0541	0.999007				12.0515	0.0666441
	13.062	0.999703				12.0594	0.0674216
	13.0699	1.00023				12.0673	0.0681857
	13.0778	1.00024				12.0752	0.0689914
	13.0857	1.00012				12.0831	0.0698983
	13.0936	1				12.091	0.0708394
	13.1015	0.999161				12.0989	0.0717978
	13.1094	0.998217				12.1068	0.0728847
	13.1173	0.997091				12.1147	0.0741252
	13.1252	0.995594				12.1226	0.0753803
	13.1331	0.993742				12.1305	0.0766115
	13.141	0.991582				12.1384	0.0779079
	13.1489	0.989145				12.1463	0.0792602
	13.1568	0.986391				12.1541	0.0807283
	13.1647	0.983259				12.162	0.0822722
	13.1726	0.97992				12.1699	0.0838514
	13.1805	0.976438				12.1778	0.0856002
	13.1884	0.972696				12.1857	0.0875832
	13.1963	0.968646				12.1936	0.0895962
	13.2042	0.964331				12.2015	0.0915692
	13.212	0.959681				12.2094	0.0936291
	13.2199	0.954798				12.2173	0.0958683
	13.2278	0.949713				12.2252	0.0983234
	13.2357	0.944352				12.2331	0.100839
	13.2436	0.938763				12.241	0.103393
	13.2515	0.932903				12.2489	0.106234
	13.2594	0.926778				12.2568	0.109414
	13.2673	0.92053				12.2647	0.112601
	13.2752	0.914034				12.2726	0.115766
	13.2831	0.907144				12.2805	0.119137
	13.291	0.899941				12.2884	0.122804
	13.2989	0.892399				12.2963	0.126746
	13.3068	0.884761				12.3041	0.130819
	13.3147	0.877176				12.312	0.135026
	13.3226	0.869437				12.3199	0.139527
	13.3305	0.861496				12.3278	0.144418
	13.3384	0.853455				12.3357	0.149348
	13.3463	0.845196				12.3436	0.154244
	13.3542	0.836565				12.3515	0.159435
	13.362	0.827802				12.3594	0.164987
	13.3699	0.818943				12.3673	0.170806
	13.3778	0.809946				12.3752	0.176741
	13.3857	0.800859				12.3831	0.182858
	13.3936	0.791628				12.391	0.189444
	13.4015	0.782371				12.3989	0.1964
	13.4094	0.773199				12.4068	0.203268
	13.4173	0.763857				12.4147	0.210247
	13.4252	0.75407				12.4226	0.217672
	13.4331	0.744128				12.4305	0.225481
	13.441	0.734229				12.4384	0.233587
	13.4489	0.72433				12.4462	0.241796
	13.4568	0.714431				12.4542	0.25021
	13.4647	0.704484				12.462	0.259183
	13.4726	0.694494				12.4699	0.268521
	13.4805	0.684632				12.4778	0.277705
	13.4884	0.6746				12.4857	0.287322
	13.4963	0.664229				12.4936	0.29792
	13.5042	0.653793				12.5015	0.308493
	13.5121	0.643385				12.5094	0.318735
	13.5199	0.633045				12.5173	0.329019
	13.5278	0.622732				12.5252	0.339603
	13.5357	0.61244				12.5331	0.350973
	13.5436	0.602429				12.541	0.36255
	13.5515	0.592641				12.5489	0.373618
	13.5594	0.582593				12.5568	0.384759
	13.5673	0.572317				12.5647	0.396366
	13.5752	0.562121				12.5726	0.408299
	13.5831	0.551993				12.5805	0.420381
	13.591	0.541972				12.5884	0.43237
	13.5989	0.531999				12.5962	0.444486
	13.6068	0.522114				12.6042	0.457164
	13.6147	0.51231				12.612	0.469865
	13.6226	0.502427				12.6199	0.482131
	13.6305	0.492599				12.6278	0.494566
	13.6384	0.482881				12.6357	0.507424
	13.6463	0.473237				12.6436	0.520404
	13.6542	0.463781				12.6515	0.533275
	13.6621	0.454535				12.6594	0.545883
	13.67	0.445462				12.6673	0.558638
	13.6778	0.436478				12.6752	0.571948
	13.6857	0.427746				12.6831	0.585148
	13.6936	0.418307				12.691	0.597839
	13.7015	0.408169				12.6989	0.61066
	13.7094	0.398892				12.7068	0.62385
	13.7173	0.390377				12.7147	0.637057
	13.7252	0.38205				12.7226	0.649871
	13.7331	0.373976				12.7305	0.662163
	13.741	0.366076				12.7384	0.674505
	13.7489	0.358247				12.7463	0.687406
	13.7568	0.350654				12.7541	0.699885
	13.7647	0.343164				12.7621	0.711488
	13.7726	0.335525				12.7699	0.723314
	13.7805	0.327874				12.7778	0.735603
	13.7884	0.320382				12.7857	0.747695
	13.7963	0.31308				12.7936	0.759289
	13.8042	0.306106				12.8015	0.77036
	13.812	0.299368				12.8094	0.781435
	13.82	0.29274				12.8173	0.792868
	13.8278	0.286322				12.8252	0.803806
	13.8357	0.280029				12.8331	0.813929
	13.8436	0.273612				12.841	0.824046
	13.8515	0.26729				12.8489	0.834169
	13.8594	0.261169				12.8568	0.843959
	13.8673	0.255129				12.8647	0.853284
	13.8752	0.249331				12.8726	0.861923
	13.8831	0.243756				12.8805	0.870639
	13.891	0.238286				12.8884	0.879684
	13.8989	0.232989				12.8963	0.888101
	13.9068	0.227803				12.9041	0.895995
	13.9147	0.222559				12.9121	0.903972
	13.9226	0.217446				12.9199	0.911896
	13.9305	0.212523				12.9278	0.919355
	13.9384	0.207658				12.9357	0.926281
	13.9463	0.203007				12.9436	0.932835
	13.9542	0.198509				12.9515	0.939325
	13.9621	0.194038				12.9594	0.945659
	13.97	0.189738				12.9673	0.951331
	13.9778	0.185553				12.9752	0.956517
	13.9857	0.181309				12.9831	0.96174
	13.9936	0.177224				12.991	0.966796
	14.0015	0.173272				12.9989	0.971361
	14.0094	0.169366				13.0068	0.975409
	14.0173	0.16565				13.0147	0.979145
	14.0252	0.162032				13.0226	0.982771
	14.0331	0.158516				13.0305	0.986105
	14.041	0.15519				13.0384	0.988842
	14.0489	0.151934				13.0463	0.991181
	14.0568	0.148678				13.0541	0.99334
	14.0647	0.145558				13.062	0.995256
	14.0726	0.142493				13.0699	0.996903
	14.0805	0.139425				13.0778	0.99813
	14.0884	0.136529				13.0857	0.999025
	14.0963	0.133826				13.0936	0.999814
	14.1042	0.131146				13.1015	0.99994
	14.1121	0.128438				13.1094	1
	14.1199	0.125755				13.1173	0.999761
	14.1279	0.123097				13.1252	0.999518
	14.1357	0.120591				13.1331	0.998666
	14.1436	0.118141				13.141	0.997395
	14.1515	0.115714				13.1489	0.995702
	14.1594	0.1135				13.1568	0.993753
	14.1673	0.111491				13.1647	0.991587
	14.1752	0.109488				13.1726	0.989148
	14.1831	0.107445				13.1805	0.986417
	14.191	0.105391				13.1884	0.98336
	14.1989	0.103417				13.1963	0.979943
	14.2068	0.101594				13.2042	0.976267
	14.2147	0.099793				13.212	0.972306
	14.2226	0.0979665				13.2199	0.968011
	14.2305	0.0962521				13.2278	0.963483
	14.2384	0.0947059				13.2357	0.958679
	14.2463	0.0931189				13.2436	0.953633
	14.2542	0.0915106				13.2515	0.94843
	14.2621	0.0899532				13.2594	0.942988
	14.2699	0.0883975				13.2673	0.937186
	14.2779	0.0868773				13.2752	0.931121
	14.2857	0.0853317				13.2831	0.924871
	14.2936	0.0838285				13.291	0.918473
	14.3015	0.0825254				13.2989	0.91189
	14.3094	0.0813269				13.3068	0.904927
	14.3173	0.0800827				13.3147	0.897692
	14.3252	0.0788778				13.3226	0.890429
	14.3331	0.0776273				13.3305	0.882901
	14.341	0.0763794				13.3384	0.874947
	14.3489	0.0752499				13.3463	0.86699
	14.3568	0.0740938				13.3542	0.859122
	14.3647	0.0729792				13.362	0.850965
	14.3726	0.072062				13.3699	0.842422
	14.3805	0.0712297				13.3778	0.833587
	14.3884	0.0702849				13.3857	0.824715
	14.3963	0.069313				13.3936	0.815935
	14.4042	0.0683703				13.4015	0.806797
	14.4121	0.0674913				13.4094	0.797269
	14.42	0.0666569				13.4173	0.787649
	14.4278	0.065787				13.4252	0.778015
	14.4357	0.064986				13.4331	0.768347
	14.4436	0.0643517				13.441	0.758441
	14.4515	0.0638066				13.4489	0.748358
	14.4594	0.0631851				13.4568	0.738477
	14.4673	0.0625285				13.4647	0.728737
	14.4752	0.0618724				13.4726	0.71868
	14.4831	0.061228				13.4805	0.708268
	14.491	0.0605714				13.4884	0.697842
	14.4989	0.0598777				13.4963	0.687489
	14.5068	0.0593087				13.5042	0.677207
	14.5147	0.0589637				13.5121	0.666834
	14.5226	0.0586229				13.5199	0.656289
	14.5305	0.058194				13.5278	0.645946
	14.5384	0.0577737				13.5357	0.635816
	14.5463	0.0573289				13.5436	0.625287
	14.5542	0.0569308				13.5515	0.614459
	14.5621	0.0564769				13.5594	0.603677
	14.57	0.055944				13.5673	0.592992
	14.5778	0.0555767				13.5752	0.58255
	14.5857	0.0554292				13.5831	0.572107
	14.5936	0.0552195				13.591	0.561592
	14.6015	0.0549021				13.5989	0.551405
	14.6094	0.0546022				13.6068	0.541359
	14.6173	0.0543262				13.6147	0.53103
	14.6252	0.0541574				13.6226	0.520617
	14.6331	0.053927				13.6305	0.510368
	14.641	0.0535645				13.6384	0.500318
	14.6489	0.0533341				13.6463	0.490428
	14.6568	0.053331				13.6542	0.480444
	14.6647	0.0533108				13.6621	0.470524
	14.6726	0.0532673				13.67	0.461036
	14.6805	0.0532237				13.6778	0.451702
	14.6884	0.0531521				13.6857	0.442064
	14.6963	0.0531542				13.6936	0.432391
	14.7042	0.0531303				13.7015	0.422936
	14.7121	0.0531064				13.7094	0.413714
	14.72	0.0531218				13.7173	0.404722
	14.7279	0.0533352				13.7252	0.39574
	14.7357	0.053383				13.7331	0.386822
	14.7436	0.053384				13.741	0.378312
	14.7515	0.0533331				13.7489	0.369826
	14.7594	0.0532816				13.7568	0.360977
	14.7673	0.0532115				13.7647	0.352085
	14.7752	0.0531218				13.7726	0.343588
	14.7831	0.0530315				13.7805	0.335521
	14.791	0.0531892				13.7884	0.327709
	14.7989	0.05353				13.7963	0.319848
	14.8068	0.0536914				13.8042	0.312005
	14.8147	0.0537386				13.812	0.304185
	14.8226	0.0538039				13.82	0.295969
	14.8305	0.0538671				13.8278	0.288019
	14.8384	0.0539382				13.8357	0.280707
	14.8463	0.0539095				13.8436	0.273569
	14.8542	0.0538894				13.8515	0.266642
	14.8621	0.0540656				13.8594	0.259894
	14.87	0.0543703				13.8673	0.253188
	14.8779	0.054573				13.8752	0.246631
	14.8857	0.0547041				13.8831	0.240317
	14.8936	0.0548044				13.891	0.234036
	14.9015	0.0549085				13.8989	0.227722
	14.9094	0.0550481				13.9068	0.221589
	14.9173	0.0550704				13.9147	0.215672
	14.9252	0.0551049				13.9226	0.209932
	14.9331	0.0553161				13.9305	0.204367
	14.941	0.0555597				13.9384	0.198912
	14.9489	0.0556686				13.9463	0.193635
	14.9568	0.0557333				13.9542	0.188598
	14.9647	0.0558172				13.9621	0.183563
	14.9726	0.0559462				13.97	0.178438
	14.9805	0.0560916				13.9778	0.173485
	14.9884	0.056133				13.9857	0.168735
	14.9963	0.056194				13.9936	0.16411
	15.0042	0.0564				14.0015	0.159626
	15.0121	0.0566234				14.0094	0.15521
	15.02	0.056736				14.0173	0.150942
	15.0279	0.0567811				14.0252	0.14688
	15.0358	0.0567768				14.0331	0.14272
	15.0436	0.0568172				14.041	0.138529
	15.0515	0.0567997				14.0489	0.134552
	15.0594	0.0567816				14.0568	0.130752
	15.0673	0.0567896				14.0647	0.12708
	15.0752	0.0570184				14.0726	0.123513
	15.0831	0.0573198				14.0805	0.120043
	15.091	0.0574286				14.0884	0.116697
	15.0989	0.0574011				14.0963	0.113439
	15.1068	0.057374				14.1042	0.110152
	15.1147	0.0573289				14.1121	0.106886
	15.1226	0.0572837				14.1199	0.103746
	15.1305	0.0572153				14.1279	0.10069
	15.1384	0.0571558				14.1357	0.0977265
	15.1463	0.0571893				14.1436	0.0948919
	15.1542	0.0571818				14.1515	0.0921647
	15.1621	0.0570847				14.1594	0.0895566
	15.17	0.056987				14.1673	0.0870167
	15.1778	0.0568851				14.1752	0.0844112
	15.1858	0.0568331				14.1831	0.081856
	15.1936	0.0567811				14.191	0.0794445
	15.2015	0.0566887				14.1989	0.0770886
	15.2094	0.0565539				14.2068	0.0748384
	15.2173	0.0565311				14.2147	0.072717
	15.2252	0.0564669				14.2226	0.0706498
	15.2331	0.0564021				14.2305	0.0686205
	15.241	0.0562392				14.2384	0.0666179
	15.2489	0.0561065				14.2463	0.0645543
	15.2568	0.0559323				14.2542	0.0625334
	15.2647	0.0556749				14.2621	0.0606831
	15.2726	0.0553458				14.2699	0.0588784
	15.2805	0.0551845				14.2779	0.0571592
	15.2884	0.0551086				14.2857	0.055551
	15.2963	0.0550321				14.2936	0.0539426
	15.3042	0.0549053				14.3015	0.0523624
	15.3121	0.0547036				14.3094	0.0508142
	15.32	0.0544584				14.3173	0.0492091
	15.3279	0.0541797				14.3252	0.0476582
	15.3358	0.0537885				14.3331	0.0461908
	15.3437	0.0533315				14.341	0.0447038
	15.3515	0.0530084				14.3489	0.0432869
	15.3594	0.0528408				14.3568	0.0419832
	15.3673	0.0526177				14.3647	0.0407011
	15.3752	0.0523197				14.3726	0.0394393
	15.3831	0.0520461				14.3805	0.0381872
	15.391	0.0517306				14.3884	0.0369047
	15.3989	0.0514692				14.3963	0.0357038
	15.4068	0.0511819				14.4042	0.0345488
	15.4147	0.0507593				14.4121	0.0333964
	15.4226	0.0504431				14.42	0.0323728
	15.4305	0.0502394				14.4278	0.031461
	15.4384	0.0499051				14.4357	0.0305465
	15.4463	0.0494725				14.4436	0.0296175
	15.4542	0.049009				14.4515	0.0286685
	15.4621	0.0485627				14.4594	0.02769
	15.47	0.0481519				14.4673	0.026783
	15.4779	0.0476916				14.4752	0.0259385
	15.4857	0.0472081				14.4831	0.025076
	15.4937	0.046874				14.491	0.024272
	15.5015	0.0466594				14.4989	0.0235779
	15.5094	0.0462817				14.5068	0.0228711
	15.5173	0.0458109				14.5147	0.0221249
	15.5252	0.0453182				14.5226	0.0213933
	15.5331	0.0448317				14.5305	0.0206642
	15.541	0.0443322				14.5384	0.0199667
	15.5489	0.0437428				14.5463	0.0192653
	15.5568	0.043253				14.5542	0.0185475
	15.5647	0.0429484				14.5621	0.0178883
	15.5726	0.0426826				14.57	0.0173138
	15.5805	0.0422701				14.5778	0.0167651
	15.5884	0.0417341				14.5857	0.0162283
	15.5963	0.0411323				14.5936	0.0156699
	15.6042	0.0405799				14.6015	0.0150972
	15.6121	0.0400836				14.6094	0.0145676
	15.62	0.0395015				14.6173	0.0140215
	15.6279	0.0389648				14.6252	0.0134729
	15.6357	0.0386137				14.6331	0.0130471
	15.6436	0.0382696				14.641	0.0127376
	15.6515	0.0377916				14.6489	0.0123906
	15.6594	0.0372818				14.6568	0.0120115
	15.6673	0.0367321				14.6647	0.0116069
	15.6752	0.0362481				14.6726	0.0111793
	15.6831	0.0358739				14.6805	0.0107928
	15.691	0.0352265				14.6884	0.0103858
	15.6989	0.0343683				14.6963	0.00997315
	15.7068	0.0341872				14.7042	0.00964252
	15.7147	0.033953				14.7121	0.00940453
	15.7226	0.0337189				14.72	0.00913453
	15.7305	0.033216				14.7279	0.00880606
	15.7384	0.0326365				14.7357	0.00846434
	15.7463	0.0320527				14.7436	0.00816275
	15.7542	0.0314788				14.7515	0.00791954
	15.7621	0.0308314				14.7594	0.00764295
	15.77	0.0302728				14.7673	0.00734342
	15.7779	0.0299108				14.7752	0.00711611
	15.7858	0.0295091				14.7831	0.00698863
	15.7936	0.0289878				14.791	0.00681398
	15.8015	0.0284509				14.7989	0.00658165
	15.8094	0.027886				14.8068	0.00632353
	15.8173	0.0273425				14.8147	0.00605341
	15.8252	0.0267857				14.8226	0.00576911
	15.8331	0.0261851				14.8305	0.00506189
	15.841	0.0257031				14.8384	0.00444762
	15.8489	0.0254183				14.8463	0.0043935
	15.8568	0.0250771				14.8542	0.00440058
	15.8647	0.0245949				14.8621	0.00432181
	15.8726	0.0241117				14.87	0.00421995
	15.8805	0.0236561				14.8779	0.00411599
	15.8884	0.023246				14.8857	0.00402291
	15.8963	0.0227932				14.8936	0.00389955
	15.9042	0.0223029				14.9015	0.00367434
	15.9121	0.0219625				14.9094	0.00349736
	15.92	0.0217552				14.9173	0.00347008
	15.9279	0.0214352				14.9252	0.00348502
	15.9358	0.0209998				14.9331	0.00341552
	15.9436	0.0205263				14.941	0.00331112
	15.9515	0.0200419				14.9489	0.00317769
	15.9594	0.0196249				14.9568	0.00305232
	15.9673	0.0191665				14.9647	0.00294595
	15.9752	0.0186656				14.9726	0.0027962
	15.9831	0.0182895				14.9805	0.00270436
	15.991	0.0180486				14.9884	0.00273656
	15.9989	0.0176897				14.9963	0.00272733
	16.0068	0.0172455				15.0042	0.00271809
	16.0147	0.0168117				15.0121	0.00262956
	16.0226	0.0164248				15.02	0.00253386
	16.0305	0.0160633				15.0279	0.00245173
	16.0384	0.0155737				15.0358	0.00234189
	16.0463	0.0150914				15.0436	0.00218757
	16.0542	0.0147506				15.0515	0.00211996
	16.0621	0.0145635				15.0594	0.00214917
	16.07	0.0143132				15.0673	0.00217839
	16.0779	0.0139792				15.0752	0.00218284
	16.0858	0.0136223				15.0831	0.00210169
	16.0937	0.0132311				15.091	0.00200601
	16.1015	0.0128408				15.0989	0.00192799
	16.1094	0.0124277				15.1068	0.0018407
	16.1173	0.0120822				15.1147	0.00170363
	16.1252	0.0118935				15.1226	0.00161931
	16.1331	0.0118332				15.1305	0.00163701
	16.141	0.0116337				15.1384	0.00165472
	16.1489	0.0113048				15.1463	0.00165332
	16.1568	0.0110004				15.1542	0.00163039
	16.1647	0.0107103				15.1621	0.00158626
	16.1726	0.010431				15.17	0.00153248
	16.1805	0.0100515				15.1778	0.00144337
	16.1884	0.00972028				15.1858	0.00130892
	16.1963	0.00962558				15.1936	0.00126338
	16.2042	0.00955207				15.2015	0.0013033
	16.2121	0.00931985				15.2094	0.00131972
	16.22	0.00902038				15.2173	0.00133613
	16.2279	0.00866528				15.2252	0.00128484
	16.2358	0.00838035				15.2331	0.00125629
	16.2436	0.00819357				15.241	0.00127708
	16.2516	0.00790508				15.2489	0.00128518
	16.2594	0.00764771				15.2568	0.0012245
	16.2673	0.00758651				15.2647	0.00122853
	16.2752	0.00753284				15.2726	0.00124881
	16.2831	0.00733597				15.2805	0.0012691
	16.291	0.00706989				15.2884	0.00125662
	16.2989	0.0067839				15.2963	0.00117323
	16.3068	0.00654441				15.3042	0.00106696
	16.3147	0.00628772				15.3121	0.000965589
	16.3226	0.00595454				15.32	0.000834714
	16.3305	0.00570008				15.3279	0.000716215
	16.3384	0.00565046				15.3358	0.000724672
	16.3463	0.00558756				15.3437	0.000760623
	16.3542	0.00538002				15.3515	0.00078685
	16.3621	0.0051677				15.3594	0.000813078
	16.37	0.00494164				15.3673	0.000784132
	16.3779	0.00476882				15.3752	0.000724349
	16.3858	0.00459689				15.3831	0.000649938
	16.3937	0.00428677				15.391	0.000540777
	16.4016	0.00408485				15.3989	0.000477201
	16.4094	0.00403461				15.4068	0.000545171
	16.4173	0.00398436				15.4147	0.000625713
	16.4252	0.00389523				15.4226	0.00067031
	16.4331	0.00367626				15.4305	0.000660114
	16.441	0.00338881				15.4384	0.000649918
	16.4489	0.00312549				15.4463	0.000576389
	16.4568	0.00284506				15.4542	0.000550903
	16.4647	0.00253807				15.4621	0.000467756
	16.4726	0.00236978				15.47	0.000374866
	16.4805	0.00233255				15.4779	0.000441076
	16.4884	0.00229531				15.4857	0.000512473
	16.4963	0.00221246				15.4937	0.000550218
	16.5042	0.00202132				15.5015	0.000529117
	16.5121	0.00179957				15.5094	0.000508016
	16.52	0.00165138				15.5173	0.000456356
	16.5279	0.00146171				15.5252	0.00042263
	16.5358	0.0012258				15.5331	0.000331935
	16.5437	0.00117535				15.541	0.000278064
	16.5515	0.0011875				15.5489	0.000299287
	16.5594	0.00115087				15.5568	0.000323668
	16.5673	0.00111423				15.5647	0.000288618
	16.5752	0.000908911				15.5726	0.000239948
	16.5831	0.000644218				15.5805	0.000196808
	16.591	0.000379817				15.5884	0.000125565
	16.5989	-3.48494e-06				15.5963	-4.49197e-05
	16.6068	-0.000354097				15.6042	-0.000172142
	16.6147	-0.000430267				15.6121	-0.000176254
	16.6226	-0.000437159				15.62	-0.000163248
	16.6305	-0.000498374				15.6279	-0.000150243
	16.6384	-0.000559589				15.6357	-0.000161132
	16.6463	-0.000756634				15.6436	-0.000210881
	16.6542	-0.000904633				15.6515	-0.000216724
	16.6621	-0.00094621				15.6594	-0.000200677
	16.67	-0.00103287				15.6673	-0.00021491
	16.6779	-0.00120294				15.6752	-0.000297959
	16.6858	-0.00123543				15.6831	-0.000340641
	16.6937	-0.00129693				15.691	-0.000298853
	16.7016	-0.00135843				15.6989	-0.000283217
	16.7095	-0.00147256				15.7068	-0.000267581
	16.7173	-0.00172271				15.7147	-0.000361073
	16.7252	-0.00199584				15.7226	-0.000448724
	16.7331	-0.00227113				15.7305	-0.000454875
	16.741	-0.00262367				15.7384	-0.000439493
	16.7489	-0.0029624				15.7463	-0.000312954
	16.7568	-0.00307746				15.7542	-0.000238644
	16.7647	-0.00315494				15.7621	-0.000191075
	16.7726	-0.00323241				15.77	-0.000156877
	16.7805	-0.00347265				15.7779	-0.000122679
	16.7884	-0.00369934				15.7858	-0.000175671
	16.7963	-0.00390052				15.7936	-0.000232543
	16.8042	-0.00410562				15.8015	-0.00026529
	16.8121	-0.00442039				15.8094	-0.000326232
	16.82	-0.00472966				15.8173	-0.000426343
	16.8279	-0.0048659				15.8252	-0.000455388
	16.8358	-0.00497018				15.8331	-0.000397361
	16.8437	-0.00523271				15.841	-0.00035462
	16.8515	-0.00544212				15.8489	-0.000350025
	16.8594	-0.00567535				15.8568	-0.000345428
	16.8673	-0.00595152				15.8647	-0.000380035
	16.8752	-0.0062261				15.8726	-0.000396476
	16.8831	-0.00661076				15.8805	-0.000441436
	16.891	-0.00697212				15.8884	-0.000488145
	16.8989	-0.00716978				15.8963	-0.000436888
	16.9068	-0.00735434				15.9042	-0.000374729
	16.9147	-0.00764473				15.9121	-0.000336835
	16.9226	-0.0079355				15.92	-0.000343026
	16.9305	-0.00826528				15.9279	-0.000349217
	16.9384	-0.00857011				15.9358	-0.000324556
	16.9463	-0.00887972				15.9436	-0.000161678
	16.9542	-0.00929777				15.9515	-0.000119467
	16.9621	-0.0096431				15.9594	-7.72556e-05
	16.97	-0.00981704				15.9673	2.87223e-05
	16.9779	-0.0100601				15.9752	0.000122454
	16.9858	-0.010478				15.9831	0.000186201
	16.9937	-0.0109315				15.991	0.000197823
	17.0016	-0.0113899				15.9989	0.000209445
	17.0095	-0.0118139				16.0068	0.000138421
	17.0173	-0.0122821				16.0147	8.75832e-05
	17.0252	-0.0128188				16.0226	-2.39367e-05
	17.0331	-0.0132409				16.0305	-0.000101535
	17.041	-0.0134959				16.0384	-3.73212e-05
	17.0489	-0.013846				16.0463	7.0549e-05
	17.0568	-0.0143286				16.0542	0.000114781
	17.0647	-0.0148128				16.0621	0.000147047
	17.0726	-0.0153192				16.07	0.000179312
	17.0805	-0.0157851				16.0779	0.000208127
	17.0884	-0.0163661				16.0858	0.000212939
	17.0963	-0.0170237				16.0937	0.00015496
	17.1042	-0.017553				16.1015	0.000156349
	17.1121	-0.0178743				16.1094	0.00029201
	17.12	-0.0182767				16.1173	0.000450847
	17.1279	-0.0188826				16.1252	0.000530022
	17.1358	-0.0194797				16.1331	0.000569549
	17.1437	-0.0200799				16.141	0.000609076
	17.1516	-0.0206649				16.1489	0.000625307
	17.1594	-0.021307				16.1568	0.000641538
	17.1673	-0.0220188				16.1647	0.000638877
	17.1752	-0.022628				16.1726	0.000611039
	17.1831	-0.0230944				16.1805	0.000709199
	17.191	-0.0237421				16.1884	0.000785164
	17.1989	-0.0245874				16.1963	0.00083716
	17.2068	-0.0254739				16.2042	0.000859222
	17.2147	-0.0263628				16.2121	0.000881288
	17.2226	-0.0271886				16.22	0.000946853
	17.2305	-0.0280619				16.2279	0.00108199
	17.2384	-0.0289473				16.2358	0.00114234
	17.2463	-0.0296816				16.2436	0.00121368
	17.2542	-0.0303196				16.2516	0.00137913
	17.2621	-0.0311087				16.2594	0.00145899
	17.27	-0.0319889				16.2673	0.00150845
	17.2779	-0.0329078				16.2752	0.0015344
	17.2858	-0.0338777				16.2831	0.00156035
	17.2937	-0.0348293				16.291	0.00158846
	17.3016	-0.0359022				16.2989	0.00161657
	17.3094	-0.0370121				16.3068	0.00163064
	17.3173	-0.03796				16.3147	0.00170071
	17.3252	-0.0388389				16.3226	0.00191077
	17.3331	-0.0398586				16.3305	0.00206517
	17.341	-0.0409982				16.3384	0.00213963
	17.3489	-0.0421992				16.3463	0.0021787
	17.3568	-0.0434101				16.3542	0.00221068
	17.3647	-0.0446353				16.3621	0.00224265
	17.3726	-0.0460489				16.37	0.00226752
	17.3805	-0.0474878				16.3779	0.00225282
	17.3884	-0.0487851				16.3858	0.00235176
	17.3963	-0.0500333				16.3937	0.00257139
	17.4042	-0.0514082				16.4016	0.00274787
	17.4121	-0.0529044				16.4094	0.00282281
	17.42	-0.0544552				16.4173	0.00286181
	17.4279	-0.056021				16.4252	0.00289627
	17.4358	-0.0576574				16.4331	0.00293888
	17.4437	-0.0594632				16.441	0.00297194
	17.4516	-0.0611909				16.4489	0.00300501
	17.4595	-0.0627689				16.4568	0.00311958
	17.4673	-0.0644122				16.4647	0.00332218
	17.4752	-0.0662074				16.4726	0.00343525
	17.4831	-0.0680476				16.4805	0.00347783
	17.491	-0.069959				16.4884	0.00351815
	17.4989	-0.0719048				16.4963	0.00356353
	17.5068	-0.0739436				16.5042	0.00363006
	17.5147	-0.0761458				16.5121	0.0036924
	17.5226	-0.0782701				16.52	0.00375142
	17.5305	-0.080234				16.5279	0.0038932
	17.5384	-0.0822573				16.5358	0.00411778
	17.5463	-0.0845328				16.5437	0.00427337
	17.5542	-0.0869145				16.5515	0.00438425
	17.5621	-0.0893598				16.5594	0.00446046
	17.57	-0.0918142				16.5673	0.00450577
	17.5779	-0.0943444				16.5752	0.00453618
	17.5858	-0.0970425				16.5831	0.00456658
	17.5937	-0.0997102				16.591	0.00458471
	17.6016	-0.102234				16.5989	0.00467567
	17.6094	-0.104855				16.6068	0.00483561
	17.6173	-0.10772				16.6147	0.00494632
	17.6252	-0.110699				16.6226	0.00501974
	17.6331	-0.113778				16.6305	0.00510225
	17.641	-0.11685				16.6384	0.00521745
	17.6489	-0.119929				16.6463	0.00535181
	17.6568	-0.123186				16.6542	0.00541941
	17.6647	-0.126443				16.6621	0.00546053
	17.6726	-0.129566				16.67	0.00562583
	17.6805	-0.132863				16.6779	0.00586242
	17.6884	-0.136406				16.6858	0.00599758
	17.6963	-0.1401				16.6937	0.00608182
	17.7042	-0.14392				16.7016	0.00614389
	17.7121	-0.147754				16.7095	0.00625567
	17.72	-0.151892				16.7173	0.00640191
	17.7279	-0.156249				16.7252	0.00646322
	17.7358	-0.160344				16.7331	0.00654076
	17.7437	-0.1643				16.741	0.00673142
	17.7516	-0.168482				16.7489	0.00692689
	17.7595	-0.172856				16.7568	0.00701179
	17.7674	-0.177283				16.7647	0.0070725
	17.7752	-0.181845				16.7726	0.00712017
	17.7831	-0.186539				16.7805	0.00718012
	17.791	-0.191437				16.7884	0.00722945
	17.7989	-0.196462				16.7963	0.00727879
	17.8068	-0.201401				16.8042	0.00736534
	17.8147	-0.206282				16.8121	0.00755177
	17.8226	-0.211452				16.82	0.00770061
	17.8305	-0.216885				16.8279	0.00776335
	17.8384	-0.222415				16.8358	0.00782602
	17.8463	-0.228071				16.8437	0.00787489
	17.8542	-0.233795				16.8515	0.00794252
	17.8621	-0.239712				16.8594	0.00799259
	17.87	-0.245799				16.8673	0.00804269
	17.8779	-0.251853				16.8752	0.00813164
	17.8858	-0.257908				16.8831	0.00832286
	17.8937	-0.264154				16.891	0.00848686
	17.9016	-0.270659				16.8989	0.00855646
	17.9094	-0.277392				16.9068	0.00861314
	17.9173	-0.284275				16.9147	0.00865756
	17.9252	-0.291322				16.9226	0.00868217
	17.9331	-0.298646				16.9305	0.00870679
	17.941	-0.306295				16.9384	0.0087203
	17.9489	-0.31387				16.9463	0.00877362
	17.9568	-0.321227				16.9542	0.00893114
	17.9647	-0.328823				16.9621	0.00905809
	17.9726	-0.336695				16.97	0.00912808
	17.9805	-0.344855				16.9779	0.0092018
	17.9884	-0.353229				16.9858	0.00927289
	17.9963	-0.361746				16.9937	0.00929518
	18.0042	-0.370482				17.0016	0.0093175
	18.0121	-0.379346				17.0095	0.00932502
	18.02	-0.388164				17.0173	0.00934258
	18.0279	-0.397084				17.0252	0.00944628
	18.0358	-0.406305				17.0331	0.00946956
	18.0437	-0.415771				17.041	0.00949288
	18.0516	-0.425558				17.0489	0.0095027
	18.0595	-0.435533				17.0568	0.0094516
	18.0674	-0.44567				17.0647	0.00941693
	18.0752	-0.456117				17.0726	0.00933071
	18.0831	-0.466646				17.0805	0.00922652
	18.091	-0.477143				17.0884	0.00922652
	18.0989	-0.48779				17.0963	0.00925582
	18.1068	-0.49881				17.1042	0.00928513
	18.1147	-0.510118				17.1121	0.00928204
	18.1226	-0.521685				17.12	0.00917741
	18.1305	-0.533474				17.1279	0.00907645
	18.1384	-0.544945				17.1358	0.00899219
	18.1463	-0.556648				17.1437	0.00883177
	18.1542	-0.569042				17.1516	0.00869112
	18.1621	-0.5815				17.1594	0.00870586
	18.17	-0.594154				17.1673	0.00871185
	18.1779	-0.607137				17.1752	0.0087178
	18.1858	-0.620423				17.1831	0.00856734
	18.1937	-0.634074				17.191	0.00841817
	18.2016	-0.648008				17.1989	0.00825816
	18.2095	-0.662222				17.2068	0.00816591
	18.2173	-0.676808				17.2147	0.00804655
	18.2252	-0.691538				17.2226	0.00787453
	18.2331	-0.70623				17.2305	0.00776578
	18.241	-0.721166				17.2384	0.00769166
	18.2489	-0.736464				17.2463	0.00749795
	18.2568	-0.752085				17.2542	0.00720696
	18.2647	-0.768099				17.2621	0.00688028
	18.2726	-0.784378				17.27	0.00658374
	18.2805	-0.80105				17.2779	0.00629655
	18.2884	-0.818131				17.2858	0.00593305
	18.2963	-0.835392				17.2937	0.00560204
	18.3042	-0.852685				17.3016	0.00539719
	18.3121	-0.87019				17.3094	0.00519789
	18.32	-0.888057				17.3173	0.0048907
	18.3279	-0.906321				17.3252	0.00454037
	18.3358	-0.925122				17.3331	0.00413452
	18.3437	-0.944304				17.341	0.00372554
	18.3516	-0.963991				17.3489	0.00329264
	18.3595	-0.984013				17.3568	0.00280046
	18.3673	-1.00396				17.3647	0.00232617
	18.3753	-1.02398				17.3726	0.00194433
	18.3831	-1.04421				17.3805	0.00158604
	18.391	-1.06487				17.3884	0.00110072
	18.3989	-1.08593				17.3963	0.000548847
	18.4068	-1.10745				17.4042	-5.30208e-05
	18.4147	-1.12935				17.4121	-0.000675686
	18.4226	-1.15167				17.42	-0.00129914
	18.4305	-1.17435				17.4279	-0.0020226
	18.4384	-1.19717				17.4358	-0.00273011
	18.4463	-1.22006				17.4437	-0.00331364
	18.4542	-1.24331				17.4516	-0.00394486
	18.4621	-1.26701				17.4595	-0.00466386
	18.47	-1.29132				17.4673	-0.00541512
	18.4779	-1.31611				17.4752	-0.00623721
	18.4858	-1.3416				17.4831	-0.00708713
	18.4937	-1.36762				17.491	-0.00801112
	18.5016	-1.39357				17.4989	-0.00902126
	18.5095	-1.41958				17.5068	-0.00996943
	18.5174	-1.44641				17.5147	-0.0108122
	18.5252	-1.47443				17.5226	-0.0117005
	18.5331	-1.50241				17.5305	-0.0126988
	18.541	-1.53026				17.5384	-0.0137619
	18.5489	-1.55854				17.5463	-0.0148754
	18.5568	-1.58708				17.5542	-0.0159881
	18.5647	-1.6161				17.5621	-0.0171633
	18.5726	-1.64546				17.57	-0.0184349
	18.5805	-1.67508				17.5779	-0.019671
	18.5884	-1.70485				17.5858	-0.020822
	18.5963	-1.73501				17.5937	-0.0220719
	18.6042	-1.76574				17.6016	-0.0234584
	18.6121	-1.79705				17.6094	-0.0248957
	18.62	-1.82881				17.6173	-0.0264042
	18.6279	-1.86078				17.6252	-0.0279231
	18.6358	-1.89313				17.6331	-0.0296254
	18.6437	-1.92601				17.641	-0.0314586
	18.6516	-1.95903				17.6489	-0.0331109
	18.6595	-1.99259				17.6568	-0.0346419
	18.6674	-2.02672				17.6647	-0.0363156
	18.6752	-2.06118				17.6726	-0.0381642
	18.6832	-2.09631				17.6805	-0.0400787
	18.691	-2.13209				17.6884	-0.0420082
	18.6989	-2.1684				17.6963	-0.043925
	18.7068	-2.20508				17.7042	-0.0459223
	18.7147	-2.24205				17.7121	-0.0480165
	18.7226	-2.27924				17.72	-0.0501093
	18.7305	-2.31669				17.7279	-0.0521938
	18.7384	-2.3545				17.7358	-0.0544097
	18.7463	-2.39255				17.7437	-0.0567447
	18.7542	-2.43132				17.7516	-0.0591545
	18.7621	-2.47105				17.7595	-0.0616206
	18.77	-2.51125				17.7674	-0.0641565
	18.7779	-2.55196				17.7752	-0.0668351
	18.7858	-2.59308				17.7831	-0.0695523
	18.7937	-2.63437				17.791	-0.072214
	18.8016	-2.6759				17.7989	-0.074896
	18.8095	-2.71806				17.8068	-0.0777316
	18.8174	-2.76102				17.8147	-0.0806734
	18.8253	-2.80502				17.8226	-0.0837179
	18.8331	-2.84939				17.8305	-0.086842
	18.841	-2.89391				17.8384	-0.09003
	18.8489	-2.93911				17.8463	-0.0933902
	18.8568	-2.98475				17.8542	-0.09684
	18.8647	-3.03051				17.8621	-0.100232
	18.8726	-3.07665				17.87	-0.103642
	18.8805	-3.12333				17.8779	-0.107213
	18.8884	-3.17117				17.8858	-0.110906
	18.8963	-3.2199				17.8937	-0.114708
	18.9042	-3.26902				17.9016	-0.118588
	18.9121	-3.32				17.9094	-0.12255
	18.92	-3.37147				17.9173	-0.126792
	18.9279	-3.42193				17.9252	-0.131104
	18.9358	-3.47251				17.9331	-0.135274
	18.9437	-3.52349				17.941	-0.139479
	18.9516	-3.57517				17.9489	-0.143844
	18.9595	-3.62744				17.9568	-0.148357
	18.9674	-3.68039				17.9647	-0.153069
	18.9752	-3.734				17.9726	-0.15789
	18.9831	-3.78821				17.9805	-0.16277
	18.991	-3.84311				17.9884	-0.167807
	18.9989	-3.89842				17.9963	-0.172902
	19.0068	-3.95374				18.0042	-0.177955
	19.0147	-4.00954				18.0121	-0.183093
	19.0226	-4.06582				18.02	-0.188442
	19.0305	-4.12269				18.0279	-0.193945
	19.0384	-4.18016				18.0358	-0.199568
	19.0463	-4.23773				18.0437	-0.205284
	19.0542	-4.29594				18.0516	-0.211094
	19.0621	-4.35512				18.0595	-0.217062
	19.07	-4.41457				18.0674	-0.223108
	19.0779	-4.47421				18.0752	-0.229105
	19.0858	-4.53422				18.0831	-0.235188
	19.0937	-4.59514				18.091	-0.241489
	19.1016	-4.65722				18.0989	-0.247938
	19.1095	-4.71976				18.1068	-0.254544
	19.1174	-4.78231				18.1147	-0.261263
	19.1253	-4.84532				18.1226	-0.267933
	19.1332	-4.90885				18.1305	-0.274595
	19.141	-4.97311				18.1384	-0.281456
	19.1489	-5.03798				18.1463	-0.288385
	19.1568	-5.10351				18.1542	-0.295387
	19.1647	-5.17094				18.1621	-0.302586
	19.1726	-5.23912				18.17	-0.309912
	19.1805	-5.30698				18.1779	-0.317335
	19.1884	-5.37567				18.1858	-0.324822
	19.1963	-5.44504				18.1937	-0.332344
	19.2042	-5.51516				18.2016	-0.339985
	19.2121	-5.58596				18.2095	-0.347647
	19.22	-5.65751				18.2173	-0.355248
	19.2279	-5.73039				18.2252	-0.362983
	19.2358	-5.80507				18.2331	-0.37088
	19.2437	-5.88188				18.241	-0.378864
	19.2516	-5.96065				18.2489	-0.386958
	19.2595	-6.04127				18.2568	-0.395128
	19.2674	-6.12471				18.2647	-0.403372
	19.2753	-6.21182				18.2726	-0.411712
	19.2831	-6.30237				18.2805	-0.419962
	19.291	-6.39712				18.2884	-0.428132
	19.2989	-6.49711				18.2963	-0.436426
	19.3068	-6.60317				18.3042	-0.444825
	19.3147	-6.7166				18.3121	-0.453345
	19.3226	-6.83868				18.32	-0.461981
	19.3305	-6.97116				18.3279	-0.470657
	19.3384	-7.11384				18.3358	-0.479479
	19.3463	-7.26639				18.3437	-0.488372
	19.3542	-7.43056				18.3516	-0.497197
	19.3621	-7.60747				18.3595	-0.506043
	19.37	-7.79786				18.3673	-0.515015
	19.3779	-8.00349				18.3753	-0.524077
	19.3858	-8.22664				18.3831	-0.533458
	19.3937	-8.46852				18.391	-0.542972
	19.4016	-8.72982				18.3989	-0.552393
	19.4095	-9.01045				18.4068	-0.561948
	19.4174	-9.30934				18.4147	-0.571642
	19.4253	-9.62478				18.4226	-0.581362
	19.4332	-9.95573				18.4305	-0.591116
	19.4411	-10.3051				18.4384	-0.601082
	19.4489	-10.6752				18.4463	-0.611279
	19.4568	-11.0641				18.4542	-0.621701
	19.4647	-11.4672				18.4621	-0.63236
	19.4726	-11.8832				18.47	-0.643215
	19.4805	-12.3151				18.4779	-0.654369
	19.4884	-12.761				18.4858	-0.665713
	19.4963	-13.2139				18.4937	-0.677114
	19.5042	-13.6722				18.5016	-0.688674
	19.5121	-14.1391				18.5095	-0.700593
	19.52	-14.6166				18.5174	-0.712875
	19.5279	-15.0992				18.5252	-0.725526
	19.5358	-15.5838				18.5331	-0.738504
	19.5437	-16.073				18.541	-0.751821
	19.5516	-16.5655				18.5489	-0.765713
	19.5595	-17.0559				18.5568	-0.780004
	19.5674	-17.5441				18.5647	-0.794345
	19.5753	-18.0306				18.5726	-0.808896
	19.5831	-18.5159				18.5805	-0.82387
	19.591	-18.9977				18.5884	-0.840237
	19.5989	-19.4771				18.5963	-0.857063
	19.6068	-19.9549				18.6042	-0.87339
	19.6147	-20.4264				18.6121	-0.890203
	19.6226	-20.8898				18.62	-0.907462
	19.6305	-21.3496				18.6279	-0.92506
	19.6384	-21.8055				18.6358	-0.942904
	19.6463	-22.2547				18.6437	-0.961088
	19.6542	-22.6963				18.6516	-0.979927
	19.6621	-23.1331				18.6595	-0.999308
	19.67	-23.5682				18.6674	-1.01918
	19.6779	-23.997				18.6752	-1.03942
	19.6858	-24.4174				18.6832	-1.05999
	19.6937	-24.8313				18.691	-1.08106
	19.7016	-25.2411				18.6989	-1.10257
	19.7095	-25.6446				18.7068	-1.12435
	19.7174	-26.0393				18.7147	-1.14658
	19.7253	-26.4268				18.7226	-1.16943
	19.7331	-26.8105				18.7305	-1.19293
	19.7411	-27.1912				18.7384	-1.2169
	19.7489	-27.5669				18.7463	-1.24128
	19.7568	-27.9351				18.7542	-1.26627
	19.7647	-28.2964				18.7621	-1.29175
	19.7726	-28.6527				18.77	-1.31741
	19.7805	-29.0038				18.7779	-1.34324
	19.7884	-29.3485				18.7858	-1.36941
	19.7963	-29.6872				18.7937	-1.39605
	19.8042	-30.0201				18.8016	-1.42297
	19.8121	-30.3485				18.8095	-1.45044
	19.82	-30.6738				18.8174	-1.47861
	19.8279	-30.995				18.8253	-1.50719
	19.8358	-31.3116				18.8331	-1.53621
	19.8437	-31.6222				18.841	-1.56563
	19.8516	-31.9253				18.8489	-1.59526
	19.8595	-32.2235				18.8568	-1.62527
	19.8674	-32.5191				18.8647	-1.65587
	19.8753	-32.8122				18.8726	-1.68718
	19.8832	-33.1003				18.8805	-1.71896
	19.891	-33.3828				18.8884	-1.75098
	19.8989	-33.6602				18.8963	-1.78336
	19.9068	-33.9333				18.9042	-1.81619
	19.9147	-34.2027				18.9121	-1.8493
	19.9226	-34.4688				18.92	-1.88269
	19.9305	-34.7304				18.9279	-1.91674
	19.9384	-34.9875				18.9358	-1.95129
	19.9463	-35.2403				18.9437	-1.9869
	19.9542	-35.4879				18.9516	-2.02329
	19.9621	-35.7313				18.9595	-2.05938
	19.97	-35.9716				18.9674	-2.09572
	19.9779	-36.2097				18.9752	-2.13248
	19.9858	-36.444				18.9831	-2.16957
	19.9937	-36.6719				18.991	-2.20675
	20.0016	-36.8957				18.9989	-2.24423
	20.0095	-37.1154				19.0068	-2.28229
	20.0174	-37.3305				19.0147	-2.32112
	20.0253	-37.5419				19.0226	-2.36048
	20.0332	-37.7495				19.0305	-2.40026
	20.041	-37.9543				19.0384	-2.44057
	20.049	-38.1569				19.0463	-2.4813
	20.0568	-38.3544				19.0542	-2.52217
	20.0647	-38.5471				19.0621	-2.56281
	20.0726	-38.7356				19.07	-2.60374
	20.0805	-38.92				19.0779	-2.6455
	20.0884	-39.1001				19.0858	-2.6879
	20.0963	-39.2754				19.0937	-2.73092
	20.1042	-39.4462				19.1016	-2.77438
	20.1121	-39.6133				19.1095	-2.81859
	20.12	-39.7772				19.1174	-2.86329
	20.1279	-39.9385				19.1253	-2.90798
	20.1358	-40.0948				19.1332	-2.95288
	20.1437	-40.2465				19.141	-2.99826
	20.1516	-40.3948				19.1489	-3.04443
	20.1595	-40.5386				19.1568	-3.09155
	20.1674	-40.678				19.1647	-3.13982
	20.1753	-40.8126				19.1726	-3.18857
	20.1832	-40.9423				19.1805	-3.23701
	20.1911	-41.0678				19.1884	-3.28581
	20.1989	-41.1886				19.1963	-3.33532
	20.2068	-41.305				19.2042	-3.38515
	20.2147	-41.4174				19.2121	-3.43542
	20.2226	-41.5251				19.22	-3.48678
	20.2305	-41.6288				19.2279	-3.53931
	20.2384	-41.7291				19.2358	-3.59297
	20.2463	-41.824				19.2437	-3.64753
	20.2542	-41.9132				19.2516	-3.70288
	20.2621	-41.9975				19.2595	-3.75943
	20.27	-42.0762				19.2674	-3.81739
	20.2779	-42.1499				19.2753	-3.87697
	20.2858	-42.2183				19.2831	-3.93914
	20.2937	-42.281				19.291	-4.00428
	20.3016	-42.3381				19.2989	-4.07254
	20.3095	-42.3893				19.3068	-4.14417
	20.3174	-42.435				19.3147	-4.21975
	20.3253	-42.475				19.3226	-4.30098
	20.3332	-42.5089				19.3305	-4.38738
	20.341	-42.5367				19.3384	-4.47836
	20.3489	-42.5581				19.3463	-4.57513
	20.3568	-42.5729				19.3542	-4.67899
	20.3647	-42.581				19.3621	-4.79113
	20.3726	-42.5818				19.37	-4.91159
	20.3805	-42.5755				19.3779	-5.04137
	20.3884	-42.562				19.3858	-5.18179
	20.3963	-42.5409				19.3937	-5.33335
	20.4042	-42.5119				19.4016	-5.49742
	20.4121	-42.4751				19.4095	-5.67244
	20.42	-42.431				19.4174	-5.8574
	20.4279	-42.3786				19.4253	-6.05374
	20.4358	-42.3175				19.4332	-6.26262
	20.4437	-42.2474				19.4411	-6.48547
	20.4516	-42.1679				19.4489	-6.72183
	20.4595	-42.0792				19.4568	-6.96897
	20.4674	-41.9811				19.4647	-7.22639
	20.4753	-41.8735				19.4726	-7.49419
	20.4832	-41.7559				19.4805	-7.77196
	20.4911	-41.6283				19.4884	-8.05796
	20.499	-41.492				19.4963	-8.35047
	20.5068	-41.3454				19.5042	-8.65094
	20.5147	-41.1878				19.5121	-8.96085
	20.5226	-41.0202				19.52	-9.27612
	20.5305	-40.8416				19.5279	-9.59471
	20.5384	-40.6506				19.5358	-9.91833
	20.5463	-40.4479				19.5437	-10.2459
	20.5542	-40.2347				19.5516	-10.5732
	20.5621	-40.0104				19.5595	-10.8998
	20.57	-39.7738				19.5674	-11.2287
	20.5779	-39.526				19.5753	-11.5597
	20.5858	-39.2678				19.5831	-11.8895
	20.5937	-38.9988				19.591	-12.2193
	20.6016	-38.7179				19.5989	-12.5488
	20.6095	-38.4241				19.6068	-12.8755
	20.6174	-38.117				19.6147	-13.2
	20.6253	-37.8004				19.6226	-13.5222
	20.6332	-37.4749				19.6305	-13.8406
	20.6411	-37.1376				19.6384	-14.1552
	20.6489	-36.7871				19.6463	-14.4681
	20.6568	-36.4229				19.6542	-14.7805
	20.6647	-36.0488				19.6621	-15.0882
	20.6726	-35.666				19.67	-15.3897
	20.6805	-35.2731				19.6779	-15.6893
	20.6884	-34.8699				19.6858	-15.9868
	20.6963	-34.4564				19.6937	-16.2785
	20.7042	-34.0351				19.7016	-16.5654
	20.7121	-33.6065				19.7095	-16.8501
	20.72	-33.1663				19.7174	-17.1334
	20.7279	-32.7152				19.7253	-17.4125
	20.7358	-32.2569				19.7331	-17.6866
	20.7437	-31.7935				19.7411	-17.9582
	20.7516	-31.3226				19.7489	-18.2279
	20.7595	-30.8434				19.7568	-18.4927
	20.7674	-30.3619				19.7647	-18.7518
	20.7753	-29.8784				19.7726	-19.0068
	20.7832	-29.3862				19.7805	-19.2608
	20.7911	-28.8864				19.7884	-19.5125
	20.799	-28.3838				19.7963	-19.76
	20.8069	-27.8799				19.8042	-20.0038
	20.8147	-27.3704				19.8121	-20.2457
	20.8226	-26.8566				19.82	-20.4857
	20.8305	-26.3451				19.8279	-20.7217
	20.8384	-25.8351				19.8358	-20.9519
	20.8463	-25.3209				19.8437	-21.1778
	20.8542	-24.8067				19.8516	-21.4022
	20.8621	-24.2929				19.8595	-21.6252
	20.87	-23.7772				19.8674	-21.8456
	20.8779	-23.2622				19.8753	-22.0619
	20.8858	-22.7502				19.8832	-22.2746
	20.8937	-22.2405				19.891	-22.4859
	20.9016	-21.7326				19.8989	-22.6949
	20.9095	-21.2298				19.9068	-22.9007
	20.9174	-20.7334				19.9147	-23.1028
	20.9253	-20.2373				19.9226	-23.3014
	20.9332	-19.7414				19.9305	-23.4977
	20.9411	-19.252				19.9384	-23.6924
	20.9489	-18.7685				19.9463	-23.885
	20.9568	-18.2868				19.9542	-24.0752
	20.9647	-17.8099				19.9621	-24.2624
	20.9726	-17.343				19.97	-24.4458
	20.9805	-16.8857				19.9779	-24.6257
	20.9884	-16.4315				19.9858	-24.8035
	20.9963	-15.9807				19.9937	-24.9803
	21.0042	-15.538				20.0016	-25.1547
	21.0121	-15.1032				20.0095	-25.3259
	21.02	-14.6739				20.0174	-25.4939
	21.0279	-14.2492				20.0253	-25.6588
	21.0358	-13.8326				20.0332	-25.8216
	21.0437	-13.4285				20.041	-25.9824
	21.0516	-13.0322				20.049	-26.1403
	21.0595	-12.6403				20.0568	-26.2956
	21.0674	-12.2549				20.0647	-26.4486
	21.0753	-11.8788				20.0726	-26.5987
	21.0832	-11.5128				20.0805	-26.7458
	21.0911	-11.155				20.0884	-26.8898
	21.0989	-10.8021				20.0963	-27.0318
	21.1069	-10.4568				20.1042	-27.1728
	21.1147	-10.1219				20.1121	-27.3108
	21.1226	-9.79708				20.12	-27.4455
	21.1305	-9.47908				20.1279	-27.5776
	21.1384	-9.16634				20.1358	-27.7071
	21.1463	-8.8595				20.1437	-27.8337
	21.1542	-8.56124				20.1516	-27.9567
	21.1621	-8.27276				20.1595	-28.077
	21.17	-7.99293				20.1674	-28.1949
	21.1779	-7.72053				20.1753	-28.3111
	21.1858	-7.45567				20.1832	-28.4248
	21.1937	-7.19834				20.1911	-28.5346
	21.2016	-6.94606				20.1989	-28.6418
	21.2095	-6.70094				20.2068	-28.7463
	21.2174	-6.46442				20.2147	-28.8478
	21.2253	-6.23528				20.2226	-28.946
	21.2332	-6.01389				20.2305	-29.0409
	21.2411	-5.79775				20.2384	-29.1327
	21.249	-5.58803				20.2463	-29.2217
	21.2569	-5.3866				20.2542	-29.3072
	21.2647	-5.19029				20.2621	-29.3895
	21.2726	-4.99939				20.27	-29.4697
	21.2805	-4.81618				20.2779	-29.5468
	21.2884	-4.63907				20.2858	-29.6194
	21.2963	-4.46827				20.2937	-29.6884
	21.3042	-4.30373				20.3016	-29.7539
	21.3121	-4.14448				20.3095	-29.8159
	21.32	-3.9903				20.3174	-29.8738
	21.3279	-3.84163				20.3253	-29.9273
	21.3358	-3.69871				20.3332	-29.9769
	21.3437	-3.56083				20.341	-30.0225
	21.3516	-3.42691				20.3489	-30.0638
	21.3595	-3.29666				20.3568	-30.1004
	21.3674	-3.17133				20.3647	-30.1323
	21.3753	-3.05193				20.3726	-30.1598
	21.3832	-2.93734				20.3805	-30.1826
	21.3911	-2.82698				20.3884	-30.2006
	21.399	-2.72133				20.3963	-30.2135
	21.4068	-2.62027				20.4042	-30.2214
	21.4148	-2.52289				20.4121	-30.224
	21.4226	-2.42952				20.42	-30.2211
	21.4305	-2.33974				20.4279	-30.2123
	21.4384	-2.25311				20.4358	-30.1977
	21.4463	-2.16934				20.4437	-30.1772
	21.4542	-2.08853				20.4516	-30.1503
	21.4621	-2.01109				20.4595	-30.1172
	21.47	-1.93738				20.4674	-30.0779
	21.4779	-1.86692				20.4753	-30.0319
	21.4858	-1.79918				20.4832	-29.9787
	21.4937	-1.73397				20.4911	-29.9184
	21.5016	-1.67135				20.499	-29.8507
	21.5095	-1.61152				20.5068	-29.7755
	21.5174	-1.55388				20.5147	-29.6927
	21.5253	-1.49749				20.5226	-29.6022
	21.5332	-1.44308				20.5305	-29.5035
	21.5411	-1.39191				20.5384	-29.3975
	21.549	-1.34329				20.5463	-29.2847
	21.5569	-1.29669				20.5542	-29.1639
	21.5648	-1.25228				20.5621	-29.0347
	21.5726	-1.20983				20.57	-28.8967
	21.5805	-1.16934				20.5779	-28.7498
	21.5884	-1.13051				20.5858	-28.5939
	21.5963	-1.09309				20.5937	-28.4289
	21.6042	-1.05725				20.6016	-28.2554
	21.6121	-1.02314				20.6095	-28.0753
	21.62	-0.990329				20.6174	-27.8879
	21.6279	-0.958657				20.6253	-27.6906
	21.6358	-0.928306				20.6332	-27.4834
	21.6437	-0.899378				20.6411	-27.2668
	21.6516	-0.871905				20.6489	-27.0429
	21.6595	-0.845503				20.6568	-26.8127
	21.6674	-0.820015				20.6647	-26.5735
	21.6753	-0.795721				20.6726	-26.3254
	21.6832	-0.772626				20.6805	-26.0694
	21.6911	-0.750444				20.6884	-25.8063
	21.699	-0.729128				20.6963	-25.5366
	21.7068	-0.708581				20.7042	-25.2575
	21.7147	-0.688942				20.7121	-24.9695
	21.7226	-0.670189				20.72	-24.6757
	21.7305	-0.652031				20.7279	-24.376
	21.7384	-0.63442				20.7358	-24.0689
	21.7463	-0.617615				20.7437	-23.7556
	21.7542	-0.601723				20.7516	-23.4386
	21.7621	-0.586436				20.7595	-23.117
[truncated: 538 more rows]

## Sheet: Supplementary Figure 8
Figure 8a, 8b
Figure 8a	[CP] mM	Activity WT (nmol / min 𝞵g)						Activity F161A (nmol / min 𝞵g)				Figure 8b	[Asp] mM	Activity WT (nmol / min 𝞵g)			Activity F161A (nmol / min 𝞵g)
	2.5	81.1666	80.2805	81.603	82.3467	79.3098	81.7277	62.2909	65.3326	64.2861			10	81.5878	80.1227	79.1459	62.6921	68.3754	64.2269
	1.25	64.0009	69.6916	66.2986	60.6123		65.1007	64.9723	66.3963	61.3638			7.5	78.1117	77.7095	76.8333
	0.625	57.2548	48.5495	52.1162	53.7682	45.664	49.6493	60.2312	55.9839	49.4552			5	73.4721	73.1274	72.7826	67.4794	67.2342	72.3764
	0.3125	40.2271	29.2107	32.2431	39.4434	39.43	46.3231	36.4076	34.9126	36.5582			2.5	62.4219	62.4692	58.1744	50.2339	46.4888	51.7429
	0.15625	25.1854	26.7483	26.1917	26.8952	26.7661	28.9436	26.093	25.0863	20.5539			1.25	41.1214	41.7419	41.5078	33.6295	36.0506	34.1436
	0	0	0	0	0	0	0	0	0	0			0.625	32.4211	32.3048	30.6816
													0.3125	29.159	29.4319	25.8984	15.844	14.4555	18.2759
													0.15625	19.9086	20.9141	22.3648
													0	0	0	0	0	0	0
